# Supplementary material for: cis-Bis(butyl­amine-κN)bis­[sulfa­diazine(1−)-κ2 N,N′]copper(II) penta­hydrate
Source: Acta Crystallogr Sect E Struct Rep Online. 2008 Aug 23;64(Pt 9):m1192. doi: 10.1107/S1600536808026457 (PMC2960652; doi:10.1107/S1600536808026457)
Supplement: Supplementary file 1 [file e-64-m1192-sup1.cif]

##############################################################################
###                                                                        ###
###        Electronic paper (Acta Crystallographica Section E)             ###
###                                                                        ###
##############################################################################
#                                                                            #
# This CIF contains the data in a paper accepted for publication in Acta     #
# Crystallographica Section E. It conforms to the requirements of Notes      #
# for Authors for Section E, and has been peer reviewed under the auspices   #
# of the IUCr Commission on Journals.                                        #
#                                                                            #
# Full details of the Crystallographic Information File format               #
# are given in the paper "The Crystallographic Information File (CIF):       #
# a New Standard Archive File for Crystallography" by S. R. Hall, F. H.      #
# Allen and I. D. Brown [Acta Cryst. (1991), A47, 655-685].                  #
#                                                                            #
# The current version of the core CIF dictionary is obtainable from          #
# ftp://ftp.iucr.org/pub/cif_core.dic. The current version number is 2.4.    #
#                                                                            #
# Software is freely available for graphical display of the structure(s) in  #
# this CIF.  For information consult the CIF home page http://www.iucr.org/  #
# cif/home.html                                                              #
#                                                                            #
# This file may be used for bona fide research purposes within the           #
# scientific community so long as proper attribution is given to the journal # 
# article from which it was obtained.                                        #
#                                                                            #
##############################################################################
                                             
data_I
_audit_creation_method     SHELXL-97
_chemical_name_systematic
;
<i>cis</i>-bis[4-amino-N-(pyrimidin-2-
yl)benzenesulfonamidato-\k^2^N,N']bis(butylamine-\kN)copper(II) pentahydrate}
;
_chemical_name_common
;
<i>cis</i>-Bis(butylamine-\kN)bis[sulfadiazine(1-)-\k^2^N,N']copper(II)
pentahydrate
;
_chemical_formula_moiety     'C28 H40 Cu N10 O4 S2, 5 H2 O'
_chemical_formula_sum     'C28 H50 Cu N10 O9 S2'
_chemical_formula_iupac     '[Cu (C10 H9 N4 O2 S)2 (C4 H11 N)2], 5H2 O'
_chemical_formula_weight     790.04
_chemical_melting_point     ?
_symmetry_cell_setting     orthorhombic
_symmetry_space_group_name_H-M     'P b c n'
_symmetry_space_group_name_Hall     '-P 2n 2ab'
loop_
    _symmetry_equiv_pos_as_xyz
    'x, y, z'
    '-x+1/2, -y+1/2, z+1/2'
    'x+1/2, -y+1/2, -z'
    '-x, y, -z+1/2'
    '-x, -y, -z'
    'x-1/2, y-1/2, -z-1/2'
    '-x-1/2, y-1/2, z'
    'x, -y, z-1/2'
_cell_length_a     22.623(6)
_cell_length_b     10.342(5)
_cell_length_c     16.250(6)
_cell_angle_alpha     90.00
_cell_angle_beta     90.00
_cell_angle_gamma     90.00
_cell_volume     3802(2)
_cell_formula_units_Z     4
_cell_measurement_reflns_used     30097
_cell_measurement_theta_min     1.80
_cell_measurement_theta_max     27.10
_cell_measurement_temperature     296
_exptl_crystal_description     'prism'
_exptl_crystal_colour     'blue'
_exptl_crystal_size_max     0.34
_exptl_crystal_size_mid     0.21
_exptl_crystal_size_min     0.19
_exptl_crystal_density_diffrn     1.347
_exptl_crystal_density_meas     ?
_exptl_crystal_density_method     'not measured'
_exptl_crystal_F_000     1594
_exptl_absorpt_coefficient_mu     0.743
_exptl_absorpt_correction_type     integration
_exptl_absorpt_process_details     '(X-RED32; Stoe & Cie, 2002)'
_exptl_absorpt_correction_T_min     0.8210
_exptl_absorpt_correction_T_max     0.8995
_exptl_special_details
;
;
_diffrn_ambient_temperature     296
_diffrn_radiation_type     MoK\a
_diffrn_radiation_wavelength     0.71069
_diffrn_radiation_source     'fine-focus sealed tube'
_diffrn_radiation_monochromator     graphite
_diffrn_measurement_device_type     'Stoe IPDS2'
_diffrn_measurement_method     'rotation method'
_diffrn_detector_area_resol_mean     ?
_diffrn_reflns_number     57960
_diffrn_reflns_av_R_equivalents     0.0847
_diffrn_reflns_av_sigmaI/netI     0.0458
_diffrn_reflns_theta_min     1.80
_diffrn_reflns_theta_max     27.23
_diffrn_reflns_theta_full     27.23
_diffrn_measured_fraction_theta_max     0.995
_diffrn_measured_fraction_theta_full     0.995
_diffrn_reflns_limit_h_min     -28
_diffrn_reflns_limit_h_max     28
_diffrn_reflns_limit_k_min     -13
_diffrn_reflns_limit_k_max     13
_diffrn_reflns_limit_l_min     -20
_diffrn_reflns_limit_l_max     20
_diffrn_standards_number     ?
_diffrn_standards_interval_count     ?
_diffrn_standards_interval_time     ?
_diffrn_standards_decay_%     0
_refine_special_details
;
Refinement of <i>F</i>^2^ against ALL reflections. The weighted <i>R</i>-factor
<i>wR</i> and goodness of fit <i>S</i> are based on <i>F</i>^2^, conventional
<i>R</i>-factors <i>R</i> are based on <i>F</i>, with <i>F</i> set to zero for
negative <i>F</i>^2^. The threshold expression of <i>F</i>^2^ >
\s(<i>F</i>^2^) is used only for calculating <i>R</i>-factors(gt) <i>etc</i>.
and is not relevant to the choice of reflections for refinement.
<i>R</i>-factors based on <i>F</i>^2^ are statistically about twice as large
as those based on <i>F</i>, and <i>R</i>- factors based on ALL data will be
even larger.
;
_reflns_number_total     4235
_reflns_number_gt     2098
_reflns_threshold_expression     I>2\s(I)
_refine_ls_structure_factor_coef     Fsqd
_refine_ls_matrix_type     full
_refine_ls_R_factor_all     0.0990
_refine_ls_R_factor_gt     0.0476
_refine_ls_wR_factor_gt     0.1266
_refine_ls_wR_factor_ref     0.1409
_refine_ls_goodness_of_fit_ref     0.902
_refine_ls_restrained_S_all     0.902
_refine_ls_number_reflns     4235
_refine_ls_number_parameters     234
_refine_ls_number_restraints     0
_refine_ls_hydrogen_treatment     constr
_refine_ls_weighting_scheme     calc
_refine_ls_weighting_details
                 'calc w=1/[\s^2^(Fo^2^)+(0.0787P)^2^] where P=(Fo^2^+2Fc^2^)/3'
_atom_sites_solution_hydrogens     geom
_atom_sites_solution_primary     direct
_atom_sites_solution_secondary     difmap
_refine_ls_shift/su_max     0.000
_refine_ls_shift/su_mean     0.000
_refine_diff_density_max     0.650
_refine_diff_density_min     -0.454
_refine_ls_extinction_method     none
_refine_ls_extinction_coef     ?
loop_
    _atom_type_symbol
    _atom_type_description
    _atom_type_scat_dispersion_real
    _atom_type_scat_dispersion_imag
    _atom_type_scat_source
    'C' 'C' 0.0033 0.0016
                         'International Tables Vol C Tables 4.2.6.8 and 6.1.1.4'
    'H' 'H' 0.0000 0.0000
                         'International Tables Vol C Tables 4.2.6.8 and 6.1.1.4'
    'N' 'N' 0.0061 0.0033
                         'International Tables Vol C Tables 4.2.6.8 and 6.1.1.4'
    'O' 'O' 0.0106 0.0060
                         'International Tables Vol C Tables 4.2.6.8 and 6.1.1.4'
    'S' 'S' 0.1246 0.1234
                         'International Tables Vol C Tables 4.2.6.8 and 6.1.1.4'
    'Cu' 'Cu' 0.3201 1.2651
                         'International Tables Vol C Tables 4.2.6.8 and 6.1.1.4'
_computing_data_collection     'X-AREA (Stoe & Cie, 2002)'
_computing_cell_refinement     'X-AREA (Stoe & Cie, 2002)'
_computing_data_reduction     'X-RED32 (Stoe & Cie, 2002)'
_computing_structure_solution     'SHELXS97 (Sheldrick, 2008)'
_computing_structure_refinement     'SHELXL97 (Sheldrick, 2008)'
_computing_molecular_graphics
'ORTEP-3 for Windows (Farrugia, 1997) and Mercury (Macrae <i>et al.</i>,  2006)'
_computing_publication_material     'WinGX (Farrugia, 1999)'
loop_
    _atom_site_type_symbol
    _atom_site_label
    _atom_site_fract_x
    _atom_site_fract_y
    _atom_site_fract_z
    _atom_site_U_iso_or_equiv
    _atom_site_adp_type
    _atom_site_calc_flag
    _atom_site_refinement_flags
    _atom_site_occupancy
    _atom_site_disorder_assembly
    _atom_site_disorder_group
    C C1 0.33524(14) 0.7316(3) 0.45323(19) 0.0565(8) Uani d . 1 . .
    C C2 0.29637(16) 0.8185(4) 0.4879(2) 0.0684(9) Uani d . 1 . .
    H H2 0.3109 0.8929 0.5129 0.082 Uiso calc R 1 . .
    C C3 0.23634(16) 0.7970(4) 0.4860(2) 0.0752(10) Uani d . 1 . .
    H H3 0.2108 0.8559 0.5107 0.090 Uiso calc R 1 . .
    C C4 0.21358(15) 0.6879(4) 0.4473(2) 0.0689(9) Uani d . 1 . .
    C C5 0.25293(17) 0.6011(4) 0.4128(2) 0.0728(10) Uani d . 1 . .
    H H5 0.2387 0.5271 0.3870 0.087 Uiso calc R 1 . .
    C C6 0.31255(15) 0.6227(3) 0.4160(2) 0.0664(9) Uani d . 1 . .
    H H6 0.3382 0.5628 0.3927 0.080 Uiso calc R 1 . .
    C C7 0.41743(13) 0.8242(3) 0.3032(2) 0.0565(8) Uani d . 1 . .
    C C8 0.36943(17) 0.9966(4) 0.2474(3) 0.0800(11) Uani d . 1 . .
    H H8 0.3452 1.0686 0.2536 0.096 Uiso calc R 1 . .
    C C9 0.39032(17) 0.9691(4) 0.1702(3) 0.0847(12) Uani d . 1 . .
    H H9 0.3802 1.0190 0.1247 0.102 Uiso calc R 1 . .
    C C10 0.42700(16) 0.8638(4) 0.1637(2) 0.0745(10) Uani d . 1 . .
    H H10 0.4427 0.8426 0.1125 0.089 Uiso calc R 1 . .
    C C11 0.3906(2) 0.4981(5) 0.2216(4) 0.124(2) Uani d . 1 B .
    H H11A 0.3706 0.5801 0.2136 0.149 Uiso calc R 1 . .
    H H11B 0.3925 0.4841 0.2806 0.149 Uiso calc R 1 . .
    C C12 0.3518(2) 0.4000(5) 0.1892(4) 0.1116(17) Uani d . 1 . .
    H H12A 0.3740 0.3199 0.1854 0.134 Uiso calc R 1 A 1
    H H12B 0.3409 0.4246 0.1337 0.134 Uiso calc R 1 A 1
    C C13A 0.2962(4) 0.3733(8) 0.2362(5) 0.088(2) Uani d P 0.605(8) B 1
    H H13A 0.2764 0.4549 0.2461 0.105 Uiso calc PR 0.605(8) B 1
    H H13B 0.3070 0.3376 0.2893 0.105 Uiso calc PR 0.605(8) B 1
    C C13B 0.2848(5) 0.4111(13) 0.1823(9) 0.088(2) Uani d P 0.395(8) B 2
    H H13C 0.2709 0.4851 0.2134 0.105 Uiso calc PR 0.395(8) B 2
    H H13D 0.2733 0.4223 0.1253 0.105 Uiso calc PR 0.395(8) B 2
    C C14A 0.2505(12) 0.277(3) 0.1934(18) 0.108(4) Uani d P 0.605(8) B 1
    H H14A 0.2169 0.2658 0.2286 0.162 Uiso calc PR 0.605(8) B 1
    H H14B 0.2692 0.1954 0.1841 0.162 Uiso calc PR 0.605(8) B 1
    H H14C 0.2380 0.3132 0.1418 0.162 Uiso calc PR 0.605(8) B 1
    C C14B 0.261(2) 0.299(4) 0.213(3) 0.108(4) Uani d P 0.395(8) B 2
    H H14D 0.2186 0.3043 0.2115 0.162 Uiso calc PR 0.395(8) B 2
    H H14E 0.2736 0.2879 0.2693 0.162 Uiso calc PR 0.395(8) B 2
    H H14F 0.2741 0.2270 0.1810 0.162 Uiso calc PR 0.395(8) B 2
    N N1 0.43499(11) 0.7422(3) 0.36300(16) 0.0586(7) Uani d . 1 . .
    N N2 0.38163(12) 0.9265(3) 0.31428(17) 0.0635(7) Uani d . 1 . .
    N N3 0.44067(12) 0.7910(3) 0.22883(16) 0.0596(7) Uani d . 1 . .
    N N4 0.44912(14) 0.5158(3) 0.1947(2) 0.0896(10) Uani d . 1 . .
    H H4A 0.4478 0.5356 0.1408 0.108 Uiso calc R 1 B .
    H H4B 0.4677 0.4391 0.1990 0.108 Uiso calc R 1 . .
    N N5 0.15418(15) 0.6661(4) 0.4447(2) 0.1001(11) Uani d . 1 . .
    H H5A 0.1407 0.5976 0.4213 0.120 Uiso calc R 1 . .
    H H5B 0.1302 0.7209 0.4664 0.120 Uiso calc R 1 . .
    O O1 0.42208(10) 0.8844(2) 0.48919(14) 0.0690(6) Uani d . 1 . .
    O O2 0.43907(10) 0.6530(2) 0.49927(15) 0.0731(7) Uani d . 1 . .
    O O3 0.02149(14) 0.6126(3) 0.4017(2) 0.1193(11) Uani d . 1 . .
    O O4 0.0000 0.7493(5) 0.2500 0.151(2) Uani d S 1 . .
    O O5 0.43200(14) 0.3833(3) 0.5011(3) 0.1410(15) Uani d . 1 . .
    S S2 0.41156(4) 0.75774(8) 0.45398(5) 0.0588(2) Uani d . 1 . .
    Cu Cu1 0.5000 0.64823(6) 0.2500 0.0647(2) Uani d S 1 . .
loop_
    _atom_site_aniso_label
    _atom_site_aniso_U_11
    _atom_site_aniso_U_22
    _atom_site_aniso_U_33
    _atom_site_aniso_U_12
    _atom_site_aniso_U_13
    _atom_site_aniso_U_23
    C1 0.0482(17) 0.062(2) 0.0590(17) -0.0025(16) 0.0034(15) 0.0033(16)
    C2 0.056(2) 0.068(2) 0.081(2) -0.0050(18) 0.0009(18) -0.0092(19)
    C3 0.053(2) 0.080(2) 0.093(3) 0.0044(19) 0.0133(19) -0.005(2)
    C4 0.051(2) 0.078(2) 0.078(2) -0.0120(19) -0.0005(17) 0.007(2)
    C5 0.059(2) 0.077(2) 0.083(2) -0.013(2) -0.0008(19) -0.005(2)
    C6 0.054(2) 0.069(2) 0.076(2) -0.0018(17) 0.0045(17) -0.0079(18)
    C7 0.0426(17) 0.064(2) 0.063(2) -0.0072(16) 0.0046(15) 0.0020(16)
    C8 0.067(2) 0.084(3) 0.088(3) 0.012(2) -0.003(2) 0.020(2)
    C9 0.068(2) 0.105(3) 0.081(3) 0.004(2) -0.003(2) 0.028(2)
    C10 0.057(2) 0.100(3) 0.066(2) -0.001(2) 0.0069(17) 0.007(2)
    C11 0.089(3) 0.096(3) 0.187(6) -0.029(3) 0.050(3) -0.047(4)
    C12 0.080(3) 0.108(4) 0.146(4) -0.006(3) 0.002(3) -0.049(3)
    C13A 0.079(4) 0.092(5) 0.092(5) -0.012(4) 0.002(4) -0.018(4)
    C13B 0.079(4) 0.092(5) 0.092(5) -0.012(4) 0.002(4) -0.018(4)
    C14A 0.081(11) 0.103(9) 0.140(15) -0.017(6) -0.014(8) -0.034(8)
    C14B 0.081(11) 0.103(9) 0.140(15) -0.017(6) -0.014(8) -0.034(8)
    N1 0.0480(15) 0.0615(16) 0.0664(16) 0.0056(13) 0.0059(12) 0.0030(14)
    N2 0.0588(17) 0.0636(17) 0.0679(17) 0.0086(14) 0.0022(14) 0.0019(15)
    N3 0.0506(16) 0.0697(17) 0.0585(16) -0.0061(14) 0.0041(12) -0.0026(14)
    N4 0.070(2) 0.087(2) 0.112(3) 0.0022(18) 0.0034(19) -0.021(2)
    N5 0.0505(18) 0.110(3) 0.140(3) -0.0131(19) 0.004(2) -0.009(2)
    O1 0.0574(14) 0.0741(15) 0.0755(14) -0.0064(12) -0.0044(12) -0.0138(12)
    O2 0.0606(15) 0.0799(16) 0.0787(15) 0.0053(13) -0.0093(12) 0.0243(13)
    O3 0.079(2) 0.125(3) 0.155(3) 0.0017(19) 0.018(2) -0.008(2)
    O4 0.174(6) 0.091(3) 0.188(6) 0.000 0.053(4) 0.000
    O5 0.073(2) 0.096(2) 0.253(5) 0.0007(18) -0.015(3) -0.001(3)
    S2 0.0469(4) 0.0667(5) 0.0629(5) -0.0008(4) -0.0020(4) 0.0035(4)
    Cu1 0.0516(3) 0.0697(4) 0.0726(4) 0.000 0.0051(3) 0.000
_geom_special_details
;
All e.s.d.'s (except the e.s.d. in the dihedral angle between two l.s. planes)
are estimated using the full covariance matrix. The cell e.s.d.'s are taken
into account individually in the estimation of e.s.d.'s in distances, angles
and torsion angles; correlations between e.s.d.'s in cell parameters are only
used when they are defined by crystal symmetry. An approximate (isotropic)
treatment of cell e.s.d.'s is used for estimating e.s.d.'s involving l.s.
planes.
;
loop_
    _geom_bond_atom_site_label_1
    _geom_bond_atom_site_label_2
    _geom_bond_site_symmetry_2
    _geom_bond_distance
    _geom_bond_publ_flag
    C1 C6 . 1.377(5) ?
    C1 C2 . 1.378(5) ?
    C1 S2 . 1.748(3) ?
    C2 C3 . 1.377(5) ?
    C2 H2 . 0.930 ?
    C3 C4 . 1.391(5) ?
    C3 H3 . 0.930 ?
    C4 N5 . 1.363(5) ?
    C4 C5 . 1.382(5) ?
    C5 C6 . 1.368(5) ?
    C5 H5 . 0.930 ?
    C6 H6 . 0.930 ?
    C7 N2 . 1.344(4) ?
    C7 N1 . 1.351(4) ?
    C7 N3 . 1.361(4) ?
    C8 N2 . 1.334(5) ?
    C8 C9 . 1.371(6) ?
    C8 H8 . 0.930 ?
    C9 C10 . 1.373(5) ?
    C9 H9 . 0.930 ?
    C10 N3 . 1.336(4) ?
    C10 H10 . 0.930 ?
    C11 N4 . 1.407(5) ?
    C11 C12 . 1.441(6) ?
    C11 H11A . 0.970 ?
    C11 H11B . 0.970 ?
    C12 C13A . 1.496(9) ?
    C12 C13B . 1.524(13) ?
    C12 H12A . 0.970 ?
    C12 H12B . 0.970 ?
    C13A C14A . 1.592(16) ?
    C13A H13A . 0.970 ?
    C13A H13B . 0.970 ?
    C13B C14B . 1.37(5) ?
    C13B H13C . 0.970 ?
    C13B H13D . 0.970 ?
    C14A H14A . 0.960 ?
    C14A H14B . 0.960 ?
    C14A H14C . 0.960 ?
    C14B H14D . 0.960 ?
    C14B H14E . 0.960 ?
    C14B H14F . 0.960 ?
    N1 S2 . 1.579(3) ?
    N3 Cu1 . 2.025(3) ?
    N4 Cu1 . 2.002(3) ?
    N4 H4A . 0.900 ?
    N4 H4B . 0.900 ?
    N5 H5A . 0.860 ?
    N5 H5B . 0.860 ?
    O1 S2 . 1.449(2) ?
    O2 S2 . 1.450(2) ?
    Cu1 N4 4_655 2.002(3) ?
    Cu1 N3 4_655 2.025(3) ?
loop_
    _geom_angle_atom_site_label_1
    _geom_angle_atom_site_label_2
    _geom_angle_atom_site_label_3
    _geom_angle_site_symmetry_1
    _geom_angle_site_symmetry_3
    _geom_angle
    _geom_angle_publ_flag
    C6 C1 C2 . . 118.4(3) ?
    C6 C1 S2 . . 119.9(3) ?
    C2 C1 S2 . . 121.8(3) ?
    C3 C2 C1 . . 121.0(3) ?
    C3 C2 H2 . . 119.5 ?
    C1 C2 H2 . . 119.5 ?
    C2 C3 C4 . . 120.4(4) ?
    C2 C3 H3 . . 119.8 ?
    C4 C3 H3 . . 119.8 ?
    N5 C4 C5 . . 121.0(4) ?
    N5 C4 C3 . . 120.8(4) ?
    C5 C4 C3 . . 118.1(3) ?
    C6 C5 C4 . . 120.9(4) ?
    C6 C5 H5 . . 119.6 ?
    C4 C5 H5 . . 119.6 ?
    C5 C6 C1 . . 121.2(3) ?
    C5 C6 H6 . . 119.4 ?
    C1 C6 H6 . . 119.4 ?
    N2 C7 N1 . . 125.1(3) ?
    N2 C7 N3 . . 123.4(3) ?
    N1 C7 N3 . . 111.5(3) ?
    N2 C8 C9 . . 124.2(4) ?
    N2 C8 H8 . . 117.9 ?
    C9 C8 H8 . . 117.9 ?
    C8 C9 C10 . . 116.3(4) ?
    C8 C9 H9 . . 121.8 ?
    C10 C9 H9 . . 121.8 ?
    N3 C10 C9 . . 121.7(4) ?
    N3 C10 H10 . . 119.1 ?
    C9 C10 H10 . . 119.1 ?
    N4 C11 C12 . . 123.4(4) ?
    N4 C11 H11A . . 106.5 ?
    C12 C11 H11A . . 106.5 ?
    N4 C11 H11B . . 106.5 ?
    C12 C11 H11B . . 106.5 ?
    H11A C11 H11B . . 106.5 ?
    C11 C12 C13A . . 117.0(5) ?
    C11 C12 C13B . . 125.3(6) ?
    C11 C12 H12A . . 108.0 ?
    C13A C12 H12A . . 108.0 ?
    C13B C12 H12A . . 125.1 ?
    C11 C12 H12B . . 108.0 ?
    C13A C12 H12B . . 108.0 ?
    C13B C12 H12B . . 70.1 ?
    H12A C12 H12B . . 107.3 ?
    C12 C13A C14A . . 116.0(14) ?
    C12 C13A H13A . . 108.3 ?
    C14A C13A H13A . . 108.3 ?
    C12 C13A H13B . . 108.3 ?
    C14A C13A H13B . . 108.3 ?
    H13A C13A H13B . . 107.4 ?
    C14B C13B C12 . . 107(2) ?
    C14B C13B H13C . . 110.2 ?
    C12 C13B H13C . . 110.2 ?
    C14B C13B H13D . . 110.2 ?
    C12 C13B H13D . . 110.2 ?
    H13C C13B H13D . . 108.5 ?
    C13A C14A H14A . . 109.5 ?
    C13A C14A H14B . . 109.5 ?
    H14A C14A H14B . . 109.5 ?
    C13A C14A H14C . . 109.5 ?
    H14A C14A H14C . . 109.5 ?
    H14B C14A H14C . . 109.5 ?
    C13B C14B H14D . . 109.5 ?
    C13B C14B H14E . . 109.5 ?
    H14D C14B H14E . . 109.5 ?
    C13B C14B H14F . . 109.5 ?
    H14D C14B H14F . . 109.5 ?
    H14E C14B H14F . . 109.5 ?
    C7 N1 S2 . . 120.8(2) ?
    C8 N2 C7 . . 116.2(3) ?
    C10 N3 C7 . . 118.1(3) ?
    C10 N3 Cu1 . . 134.4(2) ?
    C7 N3 Cu1 . . 106.8(2) ?
    C11 N4 Cu1 . . 119.4(3) ?
    C11 N4 H4A . . 107.5 ?
    Cu1 N4 H4A . . 107.5 ?
    C11 N4 H4B . . 107.5 ?
    Cu1 N4 H4B . . 107.5 ?
    H4A N4 H4B . . 107.0 ?
    C4 N5 H5A . . 120.0 ?
    C4 N5 H5B . . 120.0 ?
    H5A N5 H5B . . 120.0 ?
    O1 S2 O2 . . 113.88(15) ?
    O1 S2 N1 . . 113.99(15) ?
    O2 S2 N1 . . 104.77(15) ?
    O1 S2 C1 . . 107.76(15) ?
    O2 S2 C1 . . 108.16(15) ?
    N1 S2 C1 . . 108.02(15) ?
    N4 Cu1 N4 . 4_655 93.7(2) ?
    N4 Cu1 N3 . 4_655 162.98(13) ?
    N4 Cu1 N3 4_655 4_655 92.38(13) ?
    N4 Cu1 N3 . . 92.38(13) ?
    N4 Cu1 N3 4_655 . 162.98(13) ?
    N3 Cu1 N3 4_655 . 86.36(16) ?
loop_
    _geom_torsion_atom_site_label_1
    _geom_torsion_atom_site_label_2
    _geom_torsion_atom_site_label_3
    _geom_torsion_atom_site_label_4
    _geom_torsion_site_symmetry_1
    _geom_torsion_site_symmetry_2
    _geom_torsion_site_symmetry_3
    _geom_torsion_site_symmetry_4
    _geom_torsion
    _geom_torsion_publ_flag
    C6 C1 C2 C3 . . . . 0.5(5) ?
    S2 C1 C2 C3 . . . . 179.3(3) ?
    C1 C2 C3 C4 . . . . -1.4(6) ?
    C2 C3 C4 N5 . . . . -179.6(4) ?
    C2 C3 C4 C5 . . . . 1.4(6) ?
    N5 C4 C5 C6 . . . . -179.5(4) ?
    C3 C4 C5 C6 . . . . -0.5(6) ?
    C4 C5 C6 C1 . . . . -0.4(6) ?
    C2 C1 C6 C5 . . . . 0.4(5) ?
    S2 C1 C6 C5 . . . . -178.4(3) ?
    N2 C8 C9 C10 . . . . -1.4(6) ?
    C8 C9 C10 N3 . . . . 1.1(6) ?
    N4 C11 C12 C13A . . . . 166.6(7) ?
    N4 C11 C12 C13B . . . . -149.2(9) ?
    C11 C12 C13A C14A . . . . 172.7(14) ?
    C13B C12 C13A C14A . . . . 59.0(16) ?
    C11 C12 C13B C14B . . . . -132(2) ?
    C13A C12 C13B C14B . . . . -42(2) ?
    N2 C7 N1 S2 . . . . 2.7(4) ?
    N3 C7 N1 S2 . . . . -177.4(2) ?
    C9 C8 N2 C7 . . . . 0.9(6) ?
    N1 C7 N2 C8 . . . . 179.8(3) ?
    N3 C7 N2 C8 . . . . -0.1(5) ?
    C9 C10 N3 C7 . . . . -0.4(5) ?
    C9 C10 N3 Cu1 . . . . -169.6(3) ?
    N2 C7 N3 C10 . . . . -0.2(5) ?
    N1 C7 N3 C10 . . . . 179.9(3) ?
    N2 C7 N3 Cu1 . . . . 171.8(2) ?
    N1 C7 N3 Cu1 . . . . -8.1(3) ?
    C12 C11 N4 Cu1 . . . . -176.0(5) ?
    C7 N1 S2 O1 . . . . -55.6(3) ?
    C7 N1 S2 O2 . . . . 179.3(2) ?
    C7 N1 S2 C1 . . . . 64.1(3) ?
    C6 C1 S2 O1 . . . . 174.2(3) ?
    C2 C1 S2 O1 . . . . -4.6(3) ?
    C6 C1 S2 O2 . . . . -62.3(3) ?
    C2 C1 S2 O2 . . . . 118.9(3) ?
    C6 C1 S2 N1 . . . . 50.6(3) ?
    C2 C1 S2 N1 . . . . -128.2(3) ?
    C11 N4 Cu1 N4 . . . 4_655 108.9(5) ?
    C11 N4 Cu1 N3 . . . 4_655 -140.5(5) ?
    C11 N4 Cu1 N3 . . . . -55.2(4) ?
    C10 N3 Cu1 N4 . . . . -79.3(4) ?
    C7 N3 Cu1 N4 . . . . 110.6(2) ?
    C10 N3 Cu1 N4 . . . 4_655 169.9(4) ?
    C7 N3 Cu1 N4 . . . 4_655 -0.1(5) ?
    C10 N3 Cu1 N3 . . . 4_655 83.7(3) ?
    C7 N3 Cu1 N3 . . . 4_655 -86.4(2) ?
loop_
    _geom_hbond_atom_site_label_D
    _geom_hbond_atom_site_label_H
    _geom_hbond_atom_site_label_A
    _geom_hbond_site_symmetry_A
    _geom_hbond_distance_DH
    _geom_hbond_distance_HA
    _geom_hbond_distance_DA
    _geom_hbond_angle_DHA
    N5 H5A N2 7_655 0.86 2.53 3.359(5) 161.7
    N4 H4A O5 8_565 0.90 2.45 3.337(6) 170.5
    N4 H4B O4 6_656 0.90 2.25 3.119(6) 161.4
    N5 H5B O5 7_665 0.86 2.26 3.113(5) 169.6
data_global
_journal_date_recd_electronic     2008-08-15
_journal_date_accepted     2008-08-17
_journal_name_full     'Acta Crystallographica, Section E'
_journal_year     2008
_journal_volume     64
_journal_issue      9
_journal_page_first     m1192
_journal_page_last     m1192
_journal_paper_category     QM
_journal_coeditor_code     CF2216
_publ_contact_author_name     'Ka\,sta\,s, G\"okhan'
_publ_contact_author_address
;
    Department of Physics
    Faculty of Arts and Sciences
    Ondokuz May\?is University
    55139 Kurupelit Samsun
    Turkey
;
_publ_contact_author_email     'gkastas@omu.edu.tr'
_publ_contact_author_fax     '++90(362) 457 6081'
_publ_contact_author_phone     '++90(362) 312 19 19 ext. 5253'
_publ_section_title
;\
<i>cis</i>-Bis(butylamine-\k<i>N</i>)bis[sulfadiazine(1-)-\k^2^<i>N</i>,\
<i>N</i>']copper(II) pentahydrate
;
loop_
    _publ_author_name
    _publ_author_address
    'Pa\,sao\<glu, H\"umeyra'
;
    Ondokuz May\?is University
    Department of Physics
    Faculty of Arts and Sciences
    55139 Kurupelit Samsun
    Turkey
;
    'Ka\,sta\,s, G\"okhan'
;
    Ondokuz May\?is University
    Department of Physics
    Faculty of Arts and Sciences
    55139 Kurupelit Samsun
    Turkey
;
    'Heren, Zerrin'
;
    Ondokuz May\?is University
    Department of Chemistry
    Faculty of Arts and Sciences
    55139 Kurupelit Samsun
    Turkey
;
    'B\"uy\"ukg\"ung\"or, Orhan'
;
    Ondokuz May\?is University
    Department of Physics
    Faculty of Arts and Sciences
    55139 Kurupelit Samsun
    Turkey
;
