# Supplementary material for: cis-Bis(butyl­amine-κN)bis­[sulfa­diazine(1−)-κ2 N,N′]copper(II) penta­hydrate
Source: Acta Crystallogr Sect E Struct Rep Online. 2008 Aug 23;64(Pt 9):m1192. doi: 10.1107/S1600536808026457 (PMC2960652; doi:10.1107/S1600536808026457)
Supplement: Supplementary file 2 [file e-64-m1192-Isup2.hkl]

#
# h,k,l, Fc-squared, Fo-squared, sigma(Fo-squared) and status flag
#
data_I
_shelx_title ' zer4 in P b n a'
_shelx_refln_list_code          4
_shelx_F_calc_maximum      389.85
_exptl_crystal_F_000      1628.00
_reflns_d_resolution_high  0.8107
 
loop_
 _symmetry_equiv_pos_as_xyz
 'x, y, z'
 '-x+1/2, -y, z+1/2'
 'x, -y+1/2, -z'
 '-x+1/2, y+1/2, -z+1/2'
 '-x, -y, -z'
 'x-1/2, y, -z-1/2'
 '-x, y-1/2, z'
 'x-1/2, -y-1/2, z-1/2'
 
_cell_length_a    10.3420
_cell_length_b    16.2500
_cell_length_c    22.6230
_cell_angle_alpha  90.000
_cell_angle_beta   90.000
_cell_angle_gamma  90.000
 
_shelx_F_squared_multiplier     1.000
 
loop_
 _refln_index_h
 _refln_index_k
 _refln_index_l
 _refln_F_squared_calc
 _refln_F_squared_meas
 _refln_F_squared_sigma
 _refln_observed_status
   2   0   0    55327.67    46051.96    474.98 o
   4   0   0     3335.90     3185.64     66.06 o
   6   0   0       23.09       38.55     39.60 o
   8   0   0     5325.25     5469.69    108.71 o
  10   0   0      252.91      259.84     52.36 o
  12   0   0      130.69      115.71     62.79 o
   2   1   0      705.96      880.04     47.95 o
   4   1   0      263.37      334.84     30.44 o
   6   1   0     3986.04     3795.91     42.36 o
   8   1   0     1276.02     1359.30     38.51 o
  10   1   0       48.00       21.80     34.20 o
  12   1   0       37.87       44.28     42.18 o
   0   2   0      837.03      737.92     82.06 o
   2   2   0    44803.35    42349.71    315.61 o
   4   2   0     3494.88     3628.77     43.27 o
   6   2   0     5168.78     5213.49     45.46 o
   8   2   0       97.13      123.55     35.26 o
  10   2   0        1.39      -25.77     35.63 o
  12   2   0        0.42       36.13     43.15 o
   2   3   0    18818.10    17797.22   1046.37 o
   4   3   0      121.29       70.75     28.03 o
   6   3   0      507.52      529.96     32.51 o
   8   3   0     1379.22     1424.06     36.65 o
  10   3   0        1.66       46.82     39.39 o
  12   3   0      124.05       96.67     42.50 o
   0   4   0   151980.55   141062.55    551.40 o
   2   4   0    16299.95    15644.69    115.39 o
   4   4   0      993.95     1131.71     36.43 o
   6   4   0     4700.07     4611.89     42.56 o
   8   4   0      480.45      531.08     36.65 o
  10   4   0       48.70       77.82     34.84 o
  12   4   0        6.95        9.81     39.96 o
   2   5   0    21733.14    19380.68     92.59 o
   4   5   0      147.71      143.07     33.11 o
   6   5   0     2574.24     2604.73     38.95 o
   8   5   0     1139.90     1280.38     36.66 o
  10   5   0       96.15       73.94     36.50 o
  12   5   0       19.40       29.20     39.04 o
   0   6   0       73.86       15.27     52.87 o
   2   6   0      686.87      645.75     32.19 o
   4   6   0        7.15       36.32     28.61 o
   6   6   0      314.32      214.35     33.40 o
   8   6   0      582.42      656.75     36.18 o
  10   6   0       54.77       63.48     36.48 o
  12   6   0        0.70       -9.69     47.19 o
   2   7   0    23509.99    23433.13    169.42 o
   4   7   0       11.71       19.08     29.95 o
   6   7   0     1095.58     1071.78     45.46 o
   8   7   0       14.80      -12.64     32.12 o
  10   7   0        1.97        7.90     35.88 o
   0   8   0     1337.73     1313.09     48.13 o
   2   8   0      211.59      125.49     31.00 o
   4   8   0     5005.66     4628.95     43.38 o
   6   8   0     2478.80     2500.39     41.03 o
   8   8   0      138.61      122.49     32.63 o
  10   8   0       34.66       52.51     36.69 o
   2   9   0      450.80      612.91     29.34 o
   4   9   0      384.29      280.81     32.88 o
   6   9   0       86.79      124.25     34.44 o
   8   9   0      265.93      181.80     34.75 o
  10   9   0       62.40       51.63     40.42 o
   0  10   0     1811.53     1870.30     45.99 o
   2  10   0     5774.92     5454.68     64.99 o
   4  10   0     3149.26     3329.03     51.51 o
   6  10   0      181.00      155.24     31.23 o
   8  10   0      506.16      516.66     35.50 o
  10  10   0      480.23      491.89     43.20 o
   2  11   0     3286.48     3176.02     40.88 o
   4  11   0     1533.57     1590.44     37.87 o
   6  11   0       64.32       63.87     31.16 o
   8  11   0       12.56       29.24     38.18 o
  10  11   0       22.29       39.15     42.51 o
   0  12   0     1279.47     1328.63     46.20 o
   2  12   0     1994.20     2135.34     38.19 o
   4  12   0     5907.27     5984.78    152.60 o
   6  12   0     1227.98     1465.90     39.82 o
   8  12   0        2.34       13.00     37.10 o
  10  12   0        1.08        1.53     40.36 o
   2  13   0       77.23      135.72     30.38 o
   4  13   0       33.46       43.10     31.26 o
   6  13   0      323.68      260.98     36.23 o
   8  13   0       56.13       32.88     41.81 o
   0  14   0     1151.82     1191.16     48.61 o
   2  14   0        0.82      -19.78     31.22 o
   4  14   0       29.82       54.07     30.74 o
   6  14   0        7.31        3.19     33.24 o
   8  14   0       40.87       93.88     39.62 o
   2  15   0      230.64      232.77     33.67 o
   4  15   0      448.87      333.00     35.44 o
   6  15   0        0.43       18.15     35.87 o
   8  15   0       67.50       60.28     41.31 o
   0  16   0      673.49      830.67     62.21 o
   2  16   0        0.84      -13.95     35.57 o
   4  16   0       75.64       53.68     35.83 o
   6  16   0      115.28      102.47     37.58 o
   2  17   0       28.60       34.33     40.09 o
   4  17   0        8.21       13.50     38.04 o
   6  17   0       10.60       50.57     40.17 o
   0  18   0        5.31       45.13     57.22 o
   2  18   0       55.08       43.97     40.18 o
   4  18   0       85.29       59.83     37.07 o
   2  19   0      129.25       88.67     38.64 o
   4  19   0        8.31        6.03     42.27 o
   0  20   0      241.00      188.05     61.04 o
   1   0   1       42.95      559.96     62.43 o
   3   0   1       16.77       71.48     33.20 o
   5   0   1      167.96      202.55     28.01 o
   7   0   1     5089.45     4483.39     65.74 o
   9   0   1      126.74       98.32     34.60 o
  11   0   1       66.16       75.25     41.12 o
   1   1   1    44114.43    36747.63    162.97 o
   2   1   1     5297.54     4340.73     45.43 o
   3   1   1       35.60       70.06     23.25 o
   4   1   1        0.12        3.75     20.53 o
   5   1   1      721.45      555.76     22.46 o
   6   1   1      153.25      163.24     20.84 o
   7   1   1      404.78      408.60     23.08 o
   8   1   1       18.37       16.42     24.99 o
   9   1   1      617.57      706.51     26.38 o
  10   1   1        4.94       -5.89     26.27 o
  11   1   1      115.28      135.34     27.79 o
  12   1   1        0.28       -2.01     28.63 o
   0   2   1    15352.33    15650.41    119.56 o
   1   2   1     3045.28     2973.39     45.15 o
   2   2   1     8413.42     9461.49     66.85 o
   3   2   1      611.70      375.37     24.53 o
   4   2   1      177.15      200.38     22.86 o
   5   2   1      118.44      172.46     22.98 o
   6   2   1      600.78      714.07     23.29 o
   7   2   1     1557.10     1438.54     25.10 o
   8   2   1       39.29       45.67     22.57 o
   9   2   1        6.36       -9.15     23.53 o
  10   2   1       20.20       31.44     25.40 o
  11   2   1       62.89       79.28     27.97 o
  12   2   1       14.27       15.91     28.51 o
   1   3   1     1172.72     1260.02     33.10 o
   2   3   1     8599.44     8704.61    327.38 o
   3   3   1    13073.48    13519.70     52.37 o
   4   3   1       76.64       75.21     20.94 o
   5   3   1    13981.51    13943.75     61.64 o
   6   3   1        2.15        0.09     22.26 o
   7   3   1     3069.08     2997.19     27.85 o
   8   3   1      293.20      301.91     21.98 o
   9   3   1       76.64       71.22     23.26 o
  10   3   1      106.56      102.45     25.19 o
  11   3   1        5.93        7.43     29.53 o
  12   3   1        6.93        3.58     30.53 o
   0   4   1   111595.08   109532.94    386.73 o
   1   4   1    11929.34    11496.42    229.95 o
   2   4   1     7387.18     6544.32     41.60 o
   3   4   1     6947.23     6476.94     41.35 o
   4   4   1      377.54      389.47     25.53 o
   5   4   1     1173.13     1092.14     25.20 o
   6   4   1      174.48      160.37     21.88 o
   7   4   1     4197.53     4015.34     32.31 o
   8   4   1      566.51      624.01     24.92 o
   9   4   1      423.74      360.88     23.45 o
  10   4   1        9.19       15.35     25.28 o
  11   4   1       34.86       40.28     27.46 o
  12   4   1        0.00       26.89     29.59 o
   1   5   1     8371.01     7208.57     39.91 o
   2   5   1     8475.67     8201.48     41.21 o
   3   5   1     1034.01     1348.95     25.58 o
   4   5   1        0.00       11.65     19.86 o
   5   5   1      661.25      643.80     24.40 o
   6   5   1       49.26       52.28     22.41 o
   7   5   1      530.19      471.61     22.35 o
   8   5   1       30.44       25.34     22.45 o
   9   5   1      416.59      421.61     24.02 o
  10   5   1        9.94       20.59     25.59 o
  11   5   1       79.54      114.92     26.77 o
  12   5   1       11.57       10.97     30.56 o
   0   6   1     4629.43     5114.17     53.38 o
   1   6   1     1222.75     1094.68     25.93 o
   2   6   1     6709.65     6272.00     35.53 o
   3   6   1     1889.93     1642.13     24.27 o
   4   6   1      152.93      145.42     22.50 o
   5   6   1      534.42      701.59     21.34 o
   6   6   1       87.94       79.41     21.75 o
   7   6   1      823.97      746.60     23.42 o
   8   6   1       33.66       41.96     23.18 o
   9   6   1      156.30      153.38     24.88 o
  10   6   1       64.51       75.70     25.47 o
  11   6   1       32.97       14.90     27.04 o
  12   6   1       21.09       21.90     29.73 o
   1   7   1     1202.87     1078.00     24.01 o
   2   7   1     5697.21     5450.61     40.78 o
   3   7   1      205.99      137.97     20.79 o
   4   7   1      710.85      615.28     21.68 o
   5   7   1     6560.96     6579.53     33.59 o
   6   7   1        9.53       29.81     22.95 o
   7   7   1      811.41      876.62     23.65 o
   8   7   1      161.75      190.26     23.88 o
   9   7   1       26.52       39.39     26.27 o
  10   7   1       17.69        5.89     25.88 o
  11   7   1        0.48       -0.63     27.26 o
   0   8   1     2642.89     2094.86     34.96 o
   1   8   1     1672.29     1781.07     24.42 o
   2   8   1     4539.68     4457.53     34.36 o
   3   8   1     7671.60     7187.00     42.31 o
   4   8   1     2462.31     2679.91     35.30 o
   5   8   1        0.05       28.78     20.72 o
   6   8   1       27.49       60.95     24.63 o
   7   8   1      393.58      477.69     24.26 o
   8   8   1       20.01       19.98     22.49 o
   9   8   1      351.86      353.69     26.60 o
  10   8   1        2.50        9.16     26.10 o
  11   8   1       51.18       43.94     28.40 o
   1   9   1     6522.75     7046.92     51.51 o
   2   9   1      712.31      735.11     22.29 o
   3   9   1      186.43      152.28     20.06 o
   4   9   1      326.43      346.41     21.68 o
   5   9   1      315.30      409.05     22.62 o
   6   9   1       25.84       16.05     21.32 o
   7   9   1      562.79      648.60     25.42 o
   8   9   1        0.11       40.04     25.81 o
   9   9   1      365.97      312.21     26.40 o
  10   9   1       10.67       -4.69     26.35 o
  11   9   1       46.35       36.84     31.13 o
   0  10   1       20.81       22.96     27.79 o
   1  10   1      110.98      113.06     20.23 o
   2  10   1      187.61      271.26     21.40 o
   3  10   1     1606.49     1396.26     23.41 o
   4  10   1      284.10      329.06     21.65 o
   5  10   1      343.12      348.42     22.51 o
   6  10   1        1.47       24.02     22.92 o
   7  10   1       92.64      100.43     24.50 o
   8  10   1        0.00        9.55     25.48 o
   9  10   1       88.54      113.66     27.25 o
  10  10   1        6.33       13.19     27.67 o
  11  10   1        1.36      -15.65     30.17 o
   1  11   1      623.39      467.29     22.27 o
   2  11   1       60.74       70.75     19.44 o
   3  11   1       79.22       73.65     20.26 o
   4  11   1      274.43      250.68     22.21 o
   5  11   1      468.45      500.46     22.24 o
   6  11   1      267.34      228.61     22.79 o
   7  11   1        2.17      -12.60     25.32 o
   8  11   1        0.03       10.10     26.14 o
   9  11   1      124.40      101.90     25.40 o
  10  11   1        7.29       16.23     30.81 o
   0  12   1       65.95       52.25     28.02 o
   1  12   1       57.63      102.70     19.78 o
   2  12   1       52.60       89.76     21.80 o
   3  12   1     1962.84     2093.89     26.48 o
   4  12   1      167.91      149.10     21.18 o
   5  12   1        7.94       14.91     21.35 o
   6  12   1       18.00       53.46     21.69 o
   7  12   1       67.13       55.75     24.78 o
   8  12   1       30.64       38.88     27.13 o
   9  12   1       62.67       52.72     26.95 o
  10  12   1        6.89       26.52     28.90 o
   1  13   1       23.54       44.42     22.18 o
   2  13   1      139.71      129.92     21.14 o
   3  13   1     1624.79     1647.07     25.46 o
   4  13   1       30.11       46.70     23.68 o
   5  13   1     1188.18     1195.43     26.63 o
   6  13   1        0.84       -7.54     25.78 o
   7  13   1      132.11      138.87     25.00 o
   8  13   1        1.45       18.07     29.57 o
   9  13   1        5.79       -0.20     26.68 o
   0  14   1      237.28      233.72     32.09 o
   1  14   1        2.06      -10.35     22.82 o
   2  14   1      268.69      248.23     23.63 o
   3  14   1      288.41      303.76     22.80 o
   4  14   1      301.45      269.15     25.11 o
   5  14   1       23.21       28.90     23.12 o
   6  14   1       20.31       49.42     26.20 o
   7  14   1       63.12      104.88     26.24 o
   8  14   1        0.06       13.05     29.43 o
   9  14   1       20.65       27.41     31.35 o
   1  15   1      578.43      556.03     23.02 o
   2  15   1       62.23       67.68     23.36 o
   3  15   1      104.02      147.23     23.61 o
   4  15   1        3.19       19.85     26.09 o
   5  15   1       24.07       34.99     25.15 o
   6  15   1        2.11       22.04     25.37 o
   7  15   1        3.68       21.89     27.60 o
   8  15   1        0.74        0.94     29.80 o
   0  16   1        8.78       11.01     31.87 o
   1  16   1       62.61      109.74     24.91 o
   2  16   1       96.97       93.10     24.67 o
   3  16   1      266.21      215.97     23.86 o
   4  16   1      161.09      125.59     25.57 o
   5  16   1        0.41       -0.43     27.94 o
   6  16   1       34.77       60.57     27.09 o
   7  16   1       31.52       27.49     29.35 o
   1  17   1        0.79        5.89     26.60 o
   2  17   1        0.03       18.69     26.92 o
   3  17   1      282.30      313.29     27.53 o
   4  17   1       14.24       43.02     25.94 o
   5  17   1      243.77      213.74     27.82 o
   6  17   1       15.60       18.55     28.09 o
   0  18   1       40.83       27.88     35.73 o
   1  18   1       38.72       45.54     24.93 o
   2  18   1       37.80       34.26     26.72 o
   3  18   1       63.20       53.81     25.25 o
   4  18   1       44.02       51.03     27.59 o
   5  18   1        0.03        8.81     30.12 o
   1  19   1      112.84       85.88     25.93 o
   2  19   1        0.74       -5.64     29.65 o
   3  19   1       37.99       33.35     29.34 o
   4  19   1        2.33        9.29     29.74 o
   0  20   1       14.54       35.28     39.87 o
   0   0   2    28908.48    46137.97    543.78 o
   2   0   2      189.04      248.28     40.15 o
   4   0   2     1085.72      828.00     38.18 o
   6   0   2      297.31      258.65     31.14 o
   8   0   2     3042.22     3101.74     61.00 o
  10   0   2     1129.93     1137.53     49.38 o
  12   0   2       50.14       37.68     41.34 o
   1   1   2    28131.54    26590.95    214.75 o
   2   1   2     7742.01     7403.70     54.32 o
   3   1   2     5941.98     5916.53     42.15 o
   4   1   2      188.79      192.13     22.75 o
   5   1   2     3610.56     3500.95     30.66 o
   6   1   2     1311.89     1302.95     24.39 o
   7   1   2     2801.92     2908.89     29.76 o
   8   1   2      705.52      768.33     25.40 o
   9   1   2      410.40      405.48     26.22 o
  10   1   2       18.87       33.07     24.75 o
  11   1   2      176.37      167.24     28.24 o
  12   1   2       62.10       26.63     29.94 o
   0   2   2    26586.78    26960.21    146.14 o
   1   2   2     3393.66     3693.65     46.18 o
   2   2   2     4946.58     5833.81    142.73 o
   3   2   2      398.73      154.31     22.11 o
   4   2   2      112.25      290.00     21.95 o
   5   2   2       23.85       -9.95     20.13 o
   6   2   2     5104.68     5006.66     36.19 o
   7   2   2      104.48       93.16     21.88 o
   8   2   2      256.71      289.55     23.42 o
   9   2   2       26.72       40.31     22.76 o
  10   2   2       11.15       39.07     25.64 o
  11   2   2       64.80       62.50     26.60 o
  12   2   2        0.02       12.14     29.22 o
   1   3   2     2368.24     2414.13     34.77 o
   2   3   2    21887.27    21155.54     87.12 o
   3   3   2     2365.77     2144.72     32.43 o
   4   3   2     1412.25     1462.23     25.15 o
   5   3   2      118.99      109.90     22.22 o
   6   3   2     1511.68     1616.45     24.69 o
   7   3   2       45.54       82.45     22.36 o
   8   3   2      492.49      533.17     24.12 o
   9   3   2      741.25      682.17     24.61 o
  10   3   2       47.16       42.80     25.40 o
  11   3   2        2.39        2.73     26.33 o
  12   3   2       46.18       31.18     26.80 o
   0   4   2    11546.07    12073.08     79.83 o
   1   4   2     2253.92     2690.48     62.05 o
   2   4   2       29.47       66.97     22.65 o
   3   4   2     1919.56     1817.58     26.67 o
   4   4   2     5403.39     5568.26     38.47 o
   5   4   2      923.12      965.26     23.33 o
   6   4   2      654.48      773.00     22.72 o
   7   4   2        0.78        3.13     20.98 o
   8   4   2      660.75      641.50     23.61 o
   9   4   2        4.53      -22.06     23.24 o
  10   4   2      235.75      245.57     26.66 o
  11   4   2       45.92       43.71     27.15 o
  12   4   2        1.00        5.78     28.50 o
   1   5   2     4090.29     4405.07     33.86 o
   2   5   2     1979.54     1724.09     27.26 o
   3   5   2     1209.24     1412.11     25.92 o
   4   5   2      283.32      339.01     21.72 o
   5   5   2      735.55      834.48     23.01 o
   6   5   2     2239.96     2152.14     27.69 o
   7   5   2        7.14       10.62     22.07 o
   8   5   2     1491.96     1492.18     25.52 o
   9   5   2      113.72      136.08     23.69 o
  10   5   2       15.54        9.44     25.87 o
  11   5   2       59.69       46.10     26.60 o
  12   5   2       27.40       33.02     31.36 o
   0   6   2      346.03      288.07     32.19 o
   1   6   2     8334.22     7486.02     48.91 o
   2   6   2     4620.84     4192.70     32.68 o
   3   6   2      837.48     1040.08     23.95 o
   4   6   2      151.04      130.81     21.86 o
   5   6   2       71.22       36.47     21.25 o
   6   6   2      337.41      275.38     22.33 o
   7   6   2        0.52       -1.21     22.70 o
   8   6   2       68.55       32.58     23.50 o
   9   6   2        0.97       31.83     24.15 o
  10   6   2       68.08       80.81     26.51 o
  11   6   2        9.62       11.94     29.24 o
  12   6   2        2.51       12.64     31.88 o
   1   7   2      151.88      283.62     21.64 o
   2   7   2     5700.69     5162.15     36.83 o
   3   7   2        0.32       34.91     20.19 o
   4   7   2     1364.31     1324.35     23.57 o
   5   7   2      320.09      295.09     23.07 o
   6   7   2      914.12      885.17     24.20 o
   7   7   2      247.42      273.85     24.23 o
   8   7   2      363.66      441.55     24.63 o
   9   7   2       14.44       29.64     23.45 o
  10   7   2        4.39        4.10     25.76 o
  11   7   2        9.78       14.50     26.71 o
   0   8   2    10424.83    10285.11     93.38 o
   1   8   2      101.52       54.26     20.27 o
   2   8   2     1876.92     1958.54     25.32 o
   3   8   2      528.75      524.18     23.03 o
   4   8   2     4512.82     4245.82     29.65 o
   5   8   2        0.23       18.45     22.51 o
   6   8   2      216.31      213.20     23.02 o
   7   8   2      193.15      175.43     23.66 o
   8   8   2      141.32      155.01     25.91 o
   9   8   2        6.22       18.88     23.49 o
  10   8   2       86.00       88.19     27.08 o
  11   8   2        0.90       -4.79     27.80 o
   1   9   2      266.47      380.17     20.61 o
   2   9   2     3392.34     3720.29     34.64 o
   3   9   2     2910.53     3121.61     27.29 o
   4   9   2      811.16      745.88     24.32 o
   5   9   2     3061.68     2877.80     33.24 o
   6   9   2      606.28      652.97     23.43 o
   7   9   2      689.90      758.46     27.67 o
   8   9   2      324.98      357.76     25.53 o
   9   9   2       10.36       20.45     24.61 o
  10   9   2        5.26       39.23     27.52 o
  11   9   2       33.52       47.39     31.17 o
   0  10   2     2290.54     2113.98     38.85 o
   1  10   2       55.68      163.87     19.10 o
   2  10   2     1715.01     1745.79     24.39 o
   3  10   2        3.24       14.63     20.34 o
   4  10   2        3.14        8.17     21.23 o
   5  10   2        7.02       38.56     20.65 o
   6  10   2       59.85       82.49     21.92 o
   7  10   2      207.97      180.41     23.46 o
   8  10   2      143.35      146.08     26.63 o
   9  10   2       19.27       63.36     28.12 o
  10  10   2      104.42      104.24     31.18 o
  11  10   2        0.73       22.81     31.03 o
   1  11   2      108.30      117.00     21.36 o
   2  11   2      372.60      289.09     22.33 o
   3  11   2     2931.80     2838.53     34.15 o
   4  11   2       46.04       87.52     20.77 o
   5  11   2     1700.18     1892.13     29.92 o
   6  11   2      239.27      243.18     23.71 o
   7  11   2      482.20      445.91     25.28 o
   8  11   2      149.41      195.92     26.37 o
   9  11   2      310.16      326.22     29.82 o
  10  11   2        0.16       -0.60     29.04 o
   0  12   2      491.95      554.22     31.80 o
   1  12   2      372.69      403.18     21.67 o
   2  12   2        2.33       17.01     22.58 o
   3  12   2       98.39      130.15     21.59 o
   4  12   2     1153.23     1124.85     25.10 o
   5  12   2        5.90       34.72     22.56 o
   6  12   2      575.95      538.87     23.75 o
   7  12   2       97.41       68.68     23.57 o
   8  12   2        0.12       19.03     25.78 o
   9  12   2        0.11       12.79     28.52 o
  10  12   2       41.72       12.54     28.31 o
   1  13   2      863.30      922.86     25.04 o
   2  13   2      711.39      754.04     22.77 o
   3  13   2      395.74      426.99     23.95 o
   4  13   2      528.44      545.34     23.70 o
   5  13   2      613.15      492.66     22.75 o
   6  13   2        0.97       -1.49     23.10 o
   7  13   2       61.04       63.79     26.44 o
   8  13   2       78.01      102.51     26.25 o
   9  13   2        1.72       37.48     29.91 o
   0  14   2      453.18      520.86     35.84 o
   1  14   2      188.38      167.45     24.59 o
   2  14   2       36.59       13.51     21.80 o
   3  14   2       64.25       62.36     22.36 o
   4  14   2       93.61       46.29     22.93 o
   5  14   2       24.05       22.69     24.79 o
   6  14   2       32.95        5.24     27.05 o
   7  14   2        2.50       33.16     27.07 o
   8  14   2        6.63       11.66     27.70 o
   9  14   2        0.11       22.95     27.20 o
   1  15   2      132.30       77.10     22.20 o
   2  15   2      320.64      341.47     23.77 o
   3  15   2       57.05       67.37     23.36 o
   4  15   2       13.27        3.90     23.98 o
   5  15   2       44.47       37.08     24.42 o
   6  15   2      212.99      181.95     24.50 o
   7  15   2       23.60       -1.29     27.18 o
   8  15   2       35.74       19.03     30.14 o
   0  16   2      274.99      347.20     33.72 o
   1  16   2       33.41       34.96     22.51 o
   2  16   2        2.73       -4.51     25.70 o
   3  16   2        2.50        2.76     25.40 o
   4  16   2      134.89       88.61     25.30 o
   5  16   2        9.13       -2.33     25.56 o
   6  16   2       37.54       59.48     27.14 o
   7  16   2        4.34       18.47     27.20 o
   1  17   2        0.22       -2.70     24.16 o
   2  17   2      187.89      208.49     28.09 o
   3  17   2        0.54      -14.69     23.76 o
   4  17   2      118.64      109.40     24.99 o
   5  17   2        0.96       -2.79     26.68 o
   6  17   2        1.51        9.26     28.64 o
   0  18   2       18.82        6.87     39.52 o
   1  18   2        7.41       23.91     26.05 o
   2  18   2        6.38       20.77     26.53 o
   3  18   2        0.79       -4.04     26.74 o
   4  18   2        1.59        4.11     29.40 o
   5  18   2       28.28       33.91     29.24 o
   1  19   2       26.86       32.14     27.05 o
   2  19   2       19.99       18.90     28.63 o
   3  19   2       80.69       63.89     27.25 o
   1   0   3     5708.84     5752.92     97.80 o
   3   0   3     1810.39     1540.00     45.11 o
   5   0   3     4012.00     3707.82     44.03 o
   7   0   3     2330.08     2208.35     42.73 o
   9   0   3     1099.47     1009.89     40.38 o
  11   0   3        1.84       -7.10     47.31 o
   1   1   3    12520.86     9434.49     75.28 o
   2   1   3     2594.26     3280.18     41.97 o
   3   1   3      687.78      523.40     25.74 o
   4   1   3     3747.33     4331.94     35.28 o
   5   1   3     7156.66     7329.64     47.45 o
   6   1   3      399.95      542.03     26.84 o
   7   1   3      345.86      353.74     24.25 o
   8   1   3      763.38      718.37     25.73 o
   9   1   3      222.09      271.30     24.70 o
  10   1   3      124.19      114.04     24.39 o
  11   1   3       23.41       10.55     27.39 o
  12   1   3        0.87        5.70     29.68 o
   0   2   3      520.70      631.26     50.79 o
   1   2   3     2079.17     1953.96     38.92 o
   2   2   3    21320.12    20364.43    130.19 o
   3   2   3     1066.77     1456.05     28.58 o
   4   2   3     2967.15     2309.06     29.94 o
   5   2   3      123.06      113.08     22.01 o
   6   2   3     3538.79     3572.79     31.75 o
   7   2   3     1108.51     1090.22     24.99 o
   8   2   3       88.17      131.74     24.91 o
   9   2   3        2.90        8.89     25.27 o
  10   2   3      240.82      239.45     25.27 o
  11   2   3      115.88      113.10     27.45 o
  12   2   3       71.29       65.55     31.58 o
   1   3   3    14700.97    13704.07    285.57 o
   2   3   3       54.48       51.91     23.92 o
   3   3   3     5252.58     5741.45     37.99 o
   4   3   3     1186.77      960.51     25.14 o
   5   3   3     3985.42     3921.93     29.83 o
   6   3   3     1271.14     1272.14     24.30 o
   7   3   3      188.31      272.93     24.01 o
   8   3   3      365.26      329.51     22.97 o
   9   3   3      464.90      507.53     24.11 o
  10   3   3      455.06      412.81     28.79 o
  11   3   3        6.78       19.90     27.03 o
  12   3   3        6.03        5.36     28.39 o
   0   4   3     2577.35     3426.28    197.61 o
   1   4   3    14625.15    14405.21     56.40 o
   2   4   3      169.34      243.69     26.29 o
   3   4   3    10240.01     8603.87     66.41 o
   4   4   3     5443.24     5483.02     35.26 o
   5   4   3      242.38      177.72     20.68 o
   6   4   3      273.63      312.31     22.52 o
   7   4   3     2409.09     2401.31     31.52 o
   8   4   3     2014.18     2107.06     28.68 o
   9   4   3      168.69      162.60     24.84 o
  10   4   3      167.18      193.31     26.73 o
  11   4   3        4.41       26.78     26.59 o
  12   4   3        5.90        8.81     29.82 o
   1   5   3     3161.10     2494.15     30.65 o
   2   5   3      396.77      271.96     21.98 o
   3   5   3     3172.74     3196.97     29.77 o
   4   5   3     1611.56     1520.68     24.55 o
   5   5   3     6744.63     6889.98     44.77 o
   6   5   3       75.26       58.52     21.62 o
   7   5   3     1031.18     1084.68     23.15 o
   8   5   3       73.94       36.88     21.94 o
   9   5   3       33.23       43.92     25.17 o
  10   5   3        0.66       31.39     26.41 o
  11   5   3       14.24        8.09     26.59 o
  12   5   3        0.60       13.81     28.51 o
   0   6   3     2679.90     2537.86     40.46 o
   1   6   3        9.90       58.79     20.82 o
   2   6   3     2554.29     2094.78     27.10 o
   3   6   3      855.35      782.34     23.11 o
   4   6   3        5.66        0.05     20.83 o
   5   6   3       76.79      108.16     21.02 o
   6   6   3     2022.26     1849.54     25.73 o
   7   6   3      792.88      813.13     24.03 o
   8   6   3      209.66      173.96     22.99 o
   9   6   3       97.64      100.40     24.39 o
  10   6   3      220.57      214.55     25.75 o
  11   6   3        6.88       22.11     28.72 o
  12   6   3       28.30       27.82     29.74 o
   1   7   3     1765.34     1731.51     25.58 o
   2   7   3     2421.78     2416.04     29.74 o
   3   7   3      106.77      125.48     20.57 o
   4   7   3     1168.69     1286.15     22.58 o
   5   7   3      360.34      311.54     21.63 o
   6   7   3      285.38      326.27     22.72 o
   7   7   3       84.09      119.98     23.04 o
   8   7   3       23.61       27.31     23.41 o
   9   7   3      190.11      183.65     25.94 o
  10   7   3       15.67       29.20     26.24 o
  11   7   3       96.19       65.57     29.29 o
   0   8   3     3118.18     2584.25     35.77 o
   1   8   3     1107.28      926.92     22.54 o
   2   8   3      871.47     1042.04     23.74 o
   3   8   3     2446.53     2484.96     28.44 o
   4   8   3     1332.14     1649.49     23.15 o
   5   8   3       35.20       40.20     21.08 o
   6   8   3     1381.95     1317.06     23.74 o
   7   8   3      709.46      772.40     23.60 o
   8   8   3      744.36      682.05     24.81 o
   9   8   3        1.54       -3.08     23.38 o
  10   8   3        9.66       13.47     26.50 o
  11   8   3       25.69       16.91     28.68 o
   1   9   3     2570.36     2441.45     25.60 o
   2   9   3       37.40       27.94     19.54 o
   3   9   3     1350.64     1503.84     25.02 o
   4   9   3     1238.03     1116.04     23.75 o
   5   9   3     1432.56     1507.58     25.90 o
   6   9   3      893.25      968.16     24.27 o
   7   9   3        0.39        8.10     25.78 o
   8   9   3       34.88       46.98     26.27 o
   9   9   3      112.55       83.38     26.34 o
  10   9   3        3.94        5.99     27.46 o
  11   9   3       12.96       18.06     29.33 o
   0  10   3      452.99      349.73     30.59 o
   1  10   3     1479.97     1300.92     22.61 o
   2  10   3       12.89        4.75     19.62 o
   3  10   3     1473.52     1476.60     24.08 o
   4  10   3       32.47       18.72     21.84 o
   5  10   3       44.49       66.06     22.00 o
   6  10   3      271.91      212.58     24.17 o
   7  10   3      529.34      545.99     25.78 o
   8  10   3      400.71      347.94     25.97 o
   9  10   3        9.97       13.08     29.58 o
  10  10   3       27.07       53.69     29.00 o
   1  11   3     1193.60     1078.75     22.37 o
   2  11   3      119.29      121.53     22.20 o
   3  11   3      131.64      103.77     19.91 o
   4  11   3      337.36      391.49     23.03 o
   5  11   3      837.25      913.82     23.89 o
   6  11   3       13.35       50.11     22.57 o
   7  11   3       93.38      116.05     24.88 o
   8  11   3       15.95       37.39     25.11 o
   9  11   3       23.85       31.06     26.60 o
  10  11   3        0.55        7.24     27.95 o
   0  12   3       29.96       25.05     28.89 o
   1  12   3      429.11      411.10     21.82 o
   2  12   3      120.10      129.81     21.30 o
   3  12   3      330.85      360.96     22.44 o
   4  12   3      524.55      389.70     22.36 o
   5  12   3       64.68       47.04     24.69 o
   6  12   3       24.20       38.03     26.55 o
   7  12   3      144.34      167.98     24.96 o
   8  12   3       83.95       99.79     25.73 o
   9  12   3       16.41       33.41     27.72 o
  10  12   3       21.28       22.82     30.16 o
   1  13   3      151.62      162.72     22.37 o
   2  13   3      365.98      291.26     23.18 o
   3  13   3       21.15       -2.13     22.38 o
   4  13   3      312.43      340.97     24.30 o
   5  13   3      154.16      197.45     24.64 o
   6  13   3      387.78      454.82     25.50 o
   7  13   3        3.28        2.03     25.29 o
   8  13   3        0.03        6.96     26.46 o
   9  13   3       46.72       22.42     27.98 o
   0  14   3     1942.36     2196.36     42.30 o
   1  14   3      278.87      261.51     23.05 o
   2  14   3      952.06      873.29     28.51 o
   3  14   3       61.89       77.25     22.72 o
   4  14   3      264.28      220.46     23.23 o
   5  14   3        0.13       30.04     24.05 o
   6  14   3       81.20       89.63     24.88 o
   7  14   3      106.62      112.05     27.05 o
   8  14   3        3.17       16.53     30.10 o
   9  14   3        2.56        7.96     31.97 o
   1  15   3      149.65      149.97     22.45 o
   2  15   3       42.74       41.07     24.49 o
   3  15   3      142.40      172.72     22.99 o
   4  15   3        0.38       -3.50     23.50 o
   5  15   3      408.65      435.08     27.58 o
   6  15   3        4.49       10.60     25.88 o
   7  15   3       32.65       22.71     27.85 o
   8  15   3        7.62       19.44     28.76 o
   0  16   3        9.38        3.63     30.18 o
   1  16   3      265.19      279.27     24.03 o
   2  16   3      106.46      120.02     26.52 o
   3  16   3      165.89      133.94     24.20 o
   4  16   3      128.26       96.61     25.27 o
   5  16   3        5.54       -4.35     26.22 o
   6  16   3       89.20       89.96     26.63 o
   7  16   3       54.72       30.17     28.98 o
   1  17   3      119.93      139.64     24.55 o
   2  17   3       23.12       10.76     27.16 o
   3  17   3        0.34       -0.14     26.70 o
   4  17   3       10.93       14.39     25.38 o
   5  17   3        9.36       24.40     27.14 o
   6  17   3        1.53       -8.65     28.32 o
   0  18   3       88.13      116.25     36.92 o
   1  18   3       24.69       26.41     25.30 o
   2  18   3      179.23      138.25     27.31 o
   3  18   3       13.20        1.11     25.38 o
   4  18   3      175.28      145.92     29.96 o
   5  18   3        2.81        5.52     27.42 o
   1  19   3        4.79       19.77     28.47 o
   2  19   3       12.96       18.34     28.86 o
   3  19   3        8.45       -3.09     29.81 o
   0   0   4      408.54       59.87     67.38 o
   2   0   4    18538.48    17675.69    149.52 o
   4   0   4    13483.35    13548.35     71.89 o
   6   0   4     2245.53     2269.94     39.51 o
   8   0   4      103.39      132.36     31.45 o
  10   0   4        5.44       27.62     38.09 o
  12   0   4       66.91       26.86     41.52 o
   1   1   4     8578.10     7441.99     62.06 o
   2   1   4    31352.16    29812.95    118.17 o
   3   1   4    13097.43    13178.89     63.87 o
   4   1   4      197.17      158.36     23.29 o
   5   1   4      498.17      364.87     23.92 o
   6   1   4     1398.01     1314.71     24.35 o
   7   1   4       86.43       94.37     21.10 o
   8   1   4      744.65      815.75     23.57 o
   9   1   4      240.72      225.54     25.06 o
  10   1   4        2.70       10.94     24.76 o
  11   1   4      186.24      201.55     29.43 o
  12   1   4       30.84       34.78     29.85 o
   0   2   4     2480.55     2634.97     54.73 o
   1   2   4      269.99      209.77     29.18 o
   2   2   4    35402.50    33117.44    247.57 o
   3   2   4      767.18      917.27     27.58 o
   4   2   4      608.01      449.31     25.22 o
   5   2   4       46.50       34.58     20.92 o
   6   2   4      154.85      160.93     21.54 o
   7   2   4        6.94       26.09     24.75 o
   8   2   4     1313.55     1281.21     25.27 o
   9   2   4       56.28       53.68     26.17 o
  10   2   4     1043.38     1113.90     28.97 o
  11   2   4        1.46       -3.95     26.93 o
  12   2   4        2.18       -0.29     29.27 o
   1   3   4     8933.84     8713.89    175.56 o
   2   3   4     2381.09     2113.27     34.04 o
   3   3   4     1872.52     1951.25     28.49 o
   4   3   4     2516.60     2419.49     29.62 o
   5   3   4      187.45      186.18     20.33 o
   6   3   4      229.31      282.75     22.34 o
   7   3   4       74.95       78.70     24.04 o
   8   3   4     1535.36     1711.07     28.36 o
   9   3   4      226.53      219.85     24.42 o
  10   3   4       14.38       14.35     27.16 o
  11   3   4        2.30       44.57     28.29 o
  12   3   4       49.35       45.72     27.44 o
   0   4   4     1575.26     1722.35     41.90 o
   1   4   4      404.78      236.27     23.77 o
   2   4   4     7529.27     7363.51     49.18 o
   3   4   4      932.70      803.95     24.62 o
   4   4   4     1841.29     1443.36     24.56 o
   5   4   4     1783.27     1780.87     26.08 o
   6   4   4     1377.07     1447.40     24.49 o
   7   4   4      391.83      341.63     23.38 o
   8   4   4      174.12      166.91     23.83 o
   9   4   4      620.14      638.65     26.28 o
  10   4   4      255.37      310.66     27.59 o
  11   4   4      168.34      123.29     27.05 o
  12   4   4        5.28       16.68     27.97 o
   1   5   4      382.28      411.87     23.01 o
   2   5   4     1583.03     1437.42     26.20 o
   3   5   4      996.56     1225.40     24.13 o
   4   5   4     1579.32     1227.72     25.52 o
   5   5   4     1529.05     1453.67     23.92 o
   6   5   4      828.45      984.89     23.17 o
   7   5   4       11.13       22.48     24.71 o
   8   5   4      255.23      273.05     26.62 o
   9   5   4       18.89        0.70     23.11 o
  10   5   4       27.68       26.22     24.56 o
  11   5   4        9.05       33.33     26.63 o
  12   5   4       30.74        8.93     29.31 o
   0   6   4    16217.21    15806.50     96.49 o
   1   6   4      206.41      207.88     20.47 o
   2   6   4       25.34       27.56     21.84 o
   3   6   4      556.96      536.15     22.23 o
   4   6   4     9145.49     9236.45     68.06 o
   5   6   4      271.11      241.17     20.74 o
   6   6   4       17.99       44.05     22.45 o
   7   6   4       22.27        3.04     21.82 o
   8   6   4       87.03      113.33     22.70 o
   9   6   4       98.81       84.15     24.68 o
  10   6   4      173.22      176.39     25.46 o
  11   6   4       24.66       25.72     26.40 o
  12   6   4        0.19        1.63     28.61 o
   1   7   4     1150.70     1201.47     23.78 o
   2   7   4     2679.83     2185.33     28.52 o
   3   7   4       84.91       72.11     20.12 o
   4   7   4     2373.52     1991.76     24.81 o
   5   7   4        8.42        5.38     21.69 o
   6   7   4      955.20      961.50     23.51 o
   7   7   4      327.96      339.81     22.85 o
   8   7   4      362.03      406.72     25.03 o
   9   7   4       47.58       22.27     25.82 o
  10   7   4       11.37       11.51     27.89 o
  11   7   4       21.88       59.28     30.73 o
   0   8   4    14751.96    13954.81     70.44 o
   1   8   4      762.77      619.56     23.47 o
   2   8   4     3245.68     3663.96     27.91 o
   3   8   4       15.72       15.24     21.67 o
   4   8   4      714.73      709.07     22.19 o
   5   8   4       89.43       71.51     20.59 o
   6   8   4        3.81        4.77     22.57 o
   7   8   4      474.22      474.66     23.60 o
   8   8   4       27.43       13.68     23.99 o
   9   8   4       75.84       88.21     26.02 o
  10   8   4      305.99      277.51     27.70 o
  11   8   4       14.59       31.13     28.80 o
   1   9   4     1081.27      988.89     22.40 o
   2   9   4      147.01       83.70     20.29 o
   3   9   4     2227.56     1984.91     24.96 o
   4   9   4      877.91      845.42     22.93 o
   5   9   4      536.27      477.52     21.86 o
   6   9   4      193.40      159.61     23.88 o
   7   9   4       38.37       45.11     24.90 o
   8   9   4      315.85      284.97     26.79 o
   9   9   4       11.02        4.55     25.57 o
  10   9   4       38.08       26.49     26.84 o
  11   9   4        4.23       -9.05     28.75 o
   0  10   4       30.47       97.76     27.55 o
   1  10   4        0.73       10.91     21.24 o
   2  10   4      150.06      109.64     21.73 o
   3  10   4       58.31       47.58     20.75 o
   4  10   4     3237.61     3546.41     42.41 o
   5  10   4       68.84       99.99     21.97 o
   6  10   4      739.76      836.28     25.86 o
   7  10   4        5.32       38.08     24.93 o
   8  10   4       68.10       45.13     25.64 o
   9  10   4        0.12       -6.41     25.98 o
  10  10   4       18.87       35.78     27.09 o
   1  11   4      497.05      568.13     22.28 o
   2  11   4      913.60      828.90     22.97 o
   3  11   4      319.30      325.40     21.98 o
   4  11   4      299.66      354.06     21.62 o
   5  11   4      760.75      725.78     23.89 o
   6  11   4       11.59      -12.93     24.35 o
   7  11   4      231.85      262.42     25.94 o
   8  11   4      153.49      163.03     25.64 o
   9  11   4       79.55      107.20     27.47 o
  10  11   4        1.86       27.24     29.14 o
   0  12   4     2750.72     2502.92     39.14 o
   1  12   4      302.72      429.83     22.00 o
   2  12   4     1775.30     1966.99     32.59 o
   3  12   4      214.35      287.58     22.99 o
   4  12   4      128.62      163.66     22.87 o
   5  12   4       60.93       24.66     22.32 o
   6  12   4       10.30       27.32     24.73 o
   7  12   4       10.64        1.15     26.82 o
   8  12   4       98.40       79.07     25.67 o
   9  12   4        1.32       16.27     27.82 o
  10  12   4       83.46       86.37     31.46 o
   1  13   4      674.41      661.29     22.90 o
   2  13   4      991.68      936.66     25.70 o
   3  13   4      300.64      274.82     22.55 o
   4  13   4       12.98        4.32     22.53 o
   5  13   4       61.67       25.83     23.72 o
   6  13   4      135.13      141.06     23.61 o
   7  13   4       11.09       35.06     26.22 o
   8  13   4       54.43       55.48     27.26 o
   9  13   4        1.58       -5.83     27.77 o
   0  14   4        3.06       -6.78     30.01 o
   1  14   4       12.97       13.65     21.90 o
   2  14   4       10.65       23.74     24.35 o
   3  14   4       18.00       16.77     24.02 o
   4  14   4      697.81      709.94     25.63 o
   5  14   4      178.93      224.01     23.90 o
   6  14   4      205.67      192.14     26.90 o
   7  14   4       14.19        4.93     26.04 o
   8  14   4        1.26       12.80     27.19 o
   1  15   4      392.02      323.89     22.88 o
   2  15   4      308.53      355.20     24.57 o
   3  15   4        4.07       16.80     24.41 o
   4  15   4       92.24      102.26     25.42 o
   5  15   4       66.19       73.88     25.09 o
   6  15   4        2.47      -11.15     28.09 o
   7  15   4        3.87        8.49     30.17 o
   8  15   4       22.89       -1.87     30.68 o
   0  16   4       43.41       82.00     32.95 o
   1  16   4       79.71       86.10     22.63 o
   2  16   4       94.52      110.31     24.76 o
   3  16   4       25.98       46.11     24.84 o
   4  16   4       34.71       21.36     26.56 o
   5  16   4        4.93       17.56     25.81 o
   6  16   4       48.68       40.49     25.76 o
   7  16   4       10.54       11.03     29.52 o
   1  17   4        0.00        5.54     26.02 o
   2  17   4      105.84       98.32     27.41 o
   3  17   4       13.95       25.53     25.30 o
   4  17   4        0.74       -5.14     27.66 o
   5  17   4       16.85       31.71     26.40 o
   6  17   4       38.03       28.21     29.45 o
   0  18   4      114.98      102.50     33.76 o
   1  18   4        0.39       35.53     27.76 o
   2  18   4       20.42       32.71     26.01 o
   3  18   4        9.13       35.88     25.81 o
   4  18   4       14.70       -4.24     30.73 o
   5  18   4       23.35       24.10     28.20 o
   1  19   4       41.41       30.08     28.94 o
   2  19   4       67.10       81.14     30.98 o
   3  19   4        3.49       -0.01     27.90 o
   1   0   5    20598.96    20253.90    165.91 o
   3   0   5     6706.07     5798.35     70.47 o
   5   0   5      371.33      443.78     32.09 o
   7   0   5      306.53      330.81     33.54 o
   9   0   5       10.60       27.90     32.26 o
  11   0   5      300.16      269.61     38.52 o
   1   1   5     8312.21    10001.48     65.48 o
   2   1   5     1114.04     1388.44     36.57 o
   3   1   5      501.55      391.84     25.53 o
   4   1   5      181.00      187.93     23.95 o
   5   1   5     8108.13     7960.91     45.76 o
   6   1   5       74.46      103.11     24.11 o
   7   1   5      309.46      268.24     23.25 o
   8   1   5      108.23       81.74     23.11 o
   9   1   5      200.44      214.18     24.39 o
  10   1   5       86.87      118.02     26.19 o
  11   1   5        2.49       46.52     27.52 o
  12   1   5        0.10        8.89     28.74 o
   0   2   5      355.23      620.55     44.65 o
   1   2   5    17073.84    17991.01     98.86 o
   2   2   5      114.73      135.91     24.11 o
   3   2   5    16558.95    15282.30     95.55 o
   4   2   5        0.55       19.08     24.52 o
   5   2   5        4.26       38.53     22.74 o
   6   2   5     1010.41      903.13     24.24 o
   7   2   5     1753.55     1867.05     29.97 o
   8   2   5      136.54      166.63     24.41 o
   9   2   5     1046.73      957.88     27.40 o
  10   2   5        1.07        0.79     23.53 o
  11   2   5       16.41       -8.64     27.08 o
  12   2   5       14.17       23.20     28.77 o
   1   3   5     9922.91     8357.77     54.98 o
   2   3   5     5525.92     5584.39     40.56 o
   3   3   5      382.85      415.60     23.01 o
   4   3   5      558.69      500.92     23.95 o
   5   3   5      677.91      504.76     21.94 o
   6   3   5       14.69       11.05     21.58 o
   7   3   5       76.25      115.51     23.02 o
   8   3   5      897.34      859.31     25.54 o
   9   3   5      718.70      863.25     26.19 o
  10   3   5      105.82       80.90     26.05 o
  11   3   5      160.04      135.44     26.56 o
  12   3   5       12.73       23.96     30.13 o
   0   4   5     5618.06     6320.12     58.65 o
   1   4   5     1510.13     1575.60     28.85 o
   2   4   5      133.75      379.00     24.65 o
   3   4   5     5589.13     5838.43     37.34 o
   4   4   5      211.16      111.23     21.49 o
   5   4   5      108.40       60.62     22.49 o
   6   4   5      238.80      276.66     22.34 o
   7   4   5      421.57      439.90     23.86 o
   8   4   5       32.71       30.34     24.31 o
   9   4   5       21.04       13.47     24.72 o
  10   4   5       16.40       12.48     24.60 o
  11   4   5      116.21       99.53     28.12 o
  12   4   5        0.08        1.00     29.24 o
   1   5   5       43.98       38.23     22.06 o
   2   5   5     1940.46     1730.55     28.05 o
   3   5   5     9803.69     9858.34     57.75 o
   4   5   5      632.54      521.95     21.94 o
   5   5   5     5532.98     4829.23     41.55 o
   6   5   5      184.52      195.65     22.14 o
   7   5   5     1144.11     1182.41     24.12 o
   8   5   5       49.97       63.52     23.46 o
   9   5   5       40.93       36.09     25.45 o
  10   5   5       28.24       27.89     26.22 o
  11   5   5        2.07       11.79     27.72 o
  12   5   5       39.91       28.13     30.83 o
   0   6   5     3297.30     3690.64     44.83 o
   1   6   5       65.56       36.32     21.69 o
   2   6   5      196.55      263.31     21.86 o
   3   6   5     5164.36     5468.38     35.38 o
   4   6   5      819.00      952.67     23.59 o
   5   6   5       76.44      133.88     21.88 o
   6   6   5        4.40       31.90     21.26 o
   7   6   5     1172.29     1152.26     26.95 o
   8   6   5        0.01       -7.40     25.73 o
   9   6   5       25.70       17.36     27.04 o
  10   6   5        0.44        5.45     27.23 o
  11   6   5       44.28       48.19     28.29 o
   1   7   5    13417.32    13488.69     72.47 o
   2   7   5       35.40       25.41     21.30 o
   3   7   5      280.05      289.85     21.93 o
   4   7   5      241.82      190.40     20.98 o
   5   7   5       66.73       72.63     21.06 o
   6   7   5       34.24       46.57     21.83 o
   7   7   5       26.83        7.52     23.81 o
   8   7   5      324.53      292.20     24.19 o
   9   7   5      433.26      461.98     24.84 o
  10   7   5        0.06        5.23     29.28 o
  11   7   5       98.47       92.33     31.33 o
   0   8   5      542.36      519.18     28.24 o
   1   8   5       55.10       36.03     21.85 o
   2   8   5      814.10      992.44     23.48 o
   3   8   5     1058.01     1179.05     23.37 o
   4   8   5      961.15     1129.21     24.12 o
   5   8   5       13.68       45.37     22.38 o
   6   8   5       55.89       31.77     20.77 o
   7   8   5     1040.75     1078.65     26.94 o
   8   8   5        2.46       32.96     24.71 o
   9   8   5       21.22       34.53     24.97 o
  10   8   5        0.04        5.29     27.59 o
  11   8   5        8.19      -23.70     29.68 o
   1   9   5      122.56       76.52     20.68 o
   2   9   5      117.40      107.26     19.72 o
   3   9   5     1528.06     1433.43     24.06 o
   4   9   5      251.61      318.79     21.25 o
   5   9   5     1945.33     1994.11     26.40 o
   6   9   5      188.12      179.71     23.30 o
   7   9   5      953.57     1041.03     27.19 o
   8   9   5        5.98        8.66     23.63 o
   9   9   5        3.32       14.60     26.88 o
  10   9   5        7.75        8.33     27.40 o
  11   9   5       25.98       25.47     29.68 o
   0  10   5      333.75      250.10     28.20 o
   1  10   5      694.41      643.88     22.78 o
   2  10   5        1.89       17.76     19.60 o
   3  10   5      768.16      884.42     23.64 o
   4  10   5        2.51       21.47     22.53 o
   5  10   5       46.78       51.32     21.06 o
   6  10   5        6.62       20.13     22.27 o
   7  10   5      282.34      283.67     25.50 o
   8  10   5       57.33       29.44     27.36 o
   9  10   5        0.74        3.47     29.35 o
  10  10   5       13.31       15.86     30.64 o
   1  11   5      747.91      814.66     22.07 o
   2  11   5       64.37       38.89     22.72 o
   3  11   5      345.62      418.62     23.03 o
   4  11   5       17.54        9.18     22.96 o
   5  11   5      584.93      658.31     22.67 o
   6  11   5       58.39       35.72     24.02 o
   7  11   5        2.52       12.41     24.05 o
   8  11   5        3.84       32.22     27.58 o
   9  11   5       24.14       11.96     26.40 o
  10  11   5        1.54       11.15     28.91 o
   0  12   5      197.06      159.67     31.67 o
   1  12   5     1196.29     1071.87     24.01 o
   2  12   5       85.72      131.46     23.07 o
   3  12   5      266.92      277.48     21.26 o
   4  12   5      248.77      283.52     23.26 o
   5  12   5      131.85      155.60     24.08 o
   6  12   5       23.74       47.95     24.89 o
   7  12   5      490.07      489.07     28.59 o
   8  12   5        3.14       29.51     25.86 o
   9  12   5        9.30       18.92     26.49 o
   1  13   5     1319.88     1228.06     26.27 o
   2  13   5      127.74      113.52     22.47 o
   3  13   5      346.19      350.51     25.30 o
   4  13   5      168.22      150.13     24.98 o
   5  13   5      145.57      148.16     25.08 o
   6  13   5       17.47        5.97     25.23 o
   7  13   5        2.30       11.43     26.11 o
   8  13   5        4.31       26.48     26.78 o
   9  13   5       63.43       79.57     29.18 o
   0  14   5        5.30       25.08     35.58 o
   1  14   5      463.28      401.08     21.89 o
   2  14   5      263.27      193.26     23.44 o
   3  14   5      201.30      257.65     23.35 o
   4  14   5       30.76       33.93     23.93 o
   5  14   5       49.78       50.24     25.23 o
   6  14   5        0.75        5.80     26.44 o
   7  14   5       29.67       42.50     27.35 o
   8  14   5        0.03      -28.66     29.84 o
   1  15   5       69.52       99.09     24.90 o
   2  15   5       19.77       48.34     24.24 o
   3  15   5      224.40      220.92     23.45 o
   4  15   5        9.41       21.00     22.41 o
   5  15   5      359.22      402.12     26.21 o
   6  15   5        3.14       -3.00     26.55 o
   7  15   5       25.26       44.44     28.12 o
   8  15   5        6.28       10.28     29.45 o
   0  16   5      166.62      108.77     29.91 o
   1  16   5      104.77       95.42     21.96 o
   2  16   5       49.83       35.88     23.61 o
   3  16   5       27.08       53.78     24.48 o
   4  16   5       17.53       30.90     25.58 o
   5  16   5        4.93       11.87     26.74 o
   6  16   5        2.02        9.01     26.07 o
   7  16   5       42.17       19.72     28.56 o
   1  17   5      361.94      368.52     25.07 o
   2  17   5        4.76        9.69     28.54 o
   3  17   5       52.98       54.32     26.76 o
   4  17   5       19.70       19.25     27.25 o
   5  17   5        1.74        8.80     26.84 o
   6  17   5        0.00        6.58     29.10 o
   0  18   5        2.56       18.76     34.95 o
   1  18   5       52.81       53.36     25.35 o
   2  18   5        3.35       11.98     27.03 o
   3  18   5       88.15      105.30     27.59 o
   4  18   5        2.76       19.61     29.18 o
   5  18   5        0.02       33.78     27.86 o
   1  19   5        1.04       -2.14     27.90 o
   2  19   5        1.17       10.61     29.41 o
   3  19   5       94.74       46.82     28.40 o
   0   0   6    49265.69    46037.38    340.25 o
   2   0   6     5764.07     4687.69     64.67 o
   4   0   6    11241.73    10635.36     85.84 o
   6   0   6     3149.33     2956.00     41.80 o
   8   0   6      235.67      240.13     31.82 o
  10   0   6       67.90      101.00     39.33 o
  12   0   6       18.30       10.50     41.57 o
   1   1   6        0.03       13.41     28.96 o
   2   1   6    29539.63    29123.98    205.63 o
   3   1   6       37.07       64.04     24.69 o
   4   1   6     6830.66     6798.17     42.93 o
   5   1   6      608.92      648.26     24.35 o
   6   1   6       89.97      103.84     22.02 o
   7   1   6      133.08      103.93     22.41 o
   8   1   6      590.61      592.25     23.83 o
   9   1   6       33.94       19.13     26.71 o
  10   1   6       11.94       14.69     26.35 o
  11   1   6        4.99       10.25     29.37 o
  12   1   6       71.74       45.90     28.93 o
   0   2   6    24167.30    24633.68    175.22 o
   1   2   6      104.89      100.58     27.17 o
   2   2   6     4119.27     3810.61     38.35 o
   3   2   6     1224.70     1526.12     31.88 o
   4   2   6     6640.32     6374.02     44.43 o
   5   2   6      396.72      371.48     23.01 o
   6   2   6      310.36      356.34     23.44 o
   7   2   6       82.20       95.01     22.86 o
   8   2   6     1874.59     1970.41     27.82 o
   9   2   6        4.93       -0.19     24.08 o
  10   2   6      510.15      522.41     28.07 o
  11   2   6        7.29       20.80     27.55 o
  12   2   6       21.35       11.60     31.06 o
   1   3   6     1060.73     1094.51     27.25 o
   2   3   6     1846.88     1360.99     27.10 o
   3   3   6     2545.36     2284.03     29.70 o
   4   3   6      847.22      725.13     24.68 o
   5   3   6     1110.33     1136.24     24.55 o
   6   3   6      174.44      140.66     22.77 o
   7   3   6      210.25      235.44     23.66 o
   8   3   6      708.20      792.63     24.43 o
   9   3   6       47.72       52.07     26.43 o
  10   3   6       64.01       84.89     28.09 o
  11   3   6        8.56        6.94     27.34 o
  12   3   6        2.42        9.71     29.26 o
   0   4   6      650.60      744.88     39.50 o
   1   4   6       22.27       10.60     21.94 o
   2   4   6       31.62       52.69     22.56 o
   3   4   6     1580.25     1629.93     29.84 o
   4   4   6       80.08      135.04     21.93 o
   5   4   6      112.77       69.06     21.42 o
   6   4   6      717.14      625.12     25.96 o
   7   4   6      320.01      263.10     22.81 o
   8   4   6        4.79        8.27     24.44 o
   9   4   6       25.67       25.99     25.26 o
  10   4   6      299.37      316.43     27.40 o
  11   4   6       20.77      -14.29     27.95 o
  12   4   6       14.85       15.07     29.58 o
   1   5   6       61.51       60.54     23.01 o
   2   5   6     9108.31     9426.84     56.52 o
   3   5   6        7.46       21.32     23.00 o
   4   5   6     3989.74     3772.25     37.49 o
   5   5   6      774.97      727.21     22.67 o
   6   5   6       11.77       29.54     21.29 o
   7   5   6      213.90      199.28     23.92 o
   8   5   6        2.29       13.34     24.12 o
   9   5   6        8.91      -11.73     26.50 o
  10   5   6      166.40      149.75     27.48 o
  11   5   6        0.15      -18.49     31.87 o
  12   5   6      129.16      116.14     31.63 o
   0   6   6    42633.38    43146.11    289.57 o
   1   6   6       79.43       59.40     21.79 o
   2   6   6     1242.50     1156.42     25.50 o
   3   6   6       17.88        9.97     20.47 o
   4   6   6     7336.26     7178.01     53.18 o
   5   6   6      178.60      189.51     20.14 o
   6   6   6     1495.49     1563.18     26.65 o
   7   6   6      109.12       84.70     22.82 o
   8   6   6      379.15      380.68     23.60 o
   9   6   6        5.07       10.91     24.99 o
  10   6   6      211.46      191.72     27.14 o
  11   6   6        4.88        0.71     27.89 o
   1   7   6     2859.32     2971.43     28.06 o
   2   7   6      465.31      409.99     21.45 o
   3   7   6      619.16      589.16     21.97 o
   4   7   6        2.49       19.76     20.78 o
   5   7   6       21.26       35.82     20.32 o
   6   7   6     1124.47     1097.52     25.80 o
   7   7   6       38.08       40.88     22.96 o
   8   7   6      662.65      647.53     24.59 o
   9   7   6        1.48       -0.66     26.14 o
  10   7   6       15.66      -16.04     25.89 o
  11   7   6       15.80       18.11     27.65 o
   0   8   6     2256.90     1984.22     39.84 o
   1   8   6       68.32       96.14     20.20 o
   2   8   6      363.15      295.53     20.94 o
   3   8   6       34.73       35.55     20.43 o
   4   8   6       65.93       88.95     24.09 o
   5   8   6      170.70       99.82     22.27 o
   6   8   6      158.33      129.05     22.79 o
   7   8   6       11.03       15.72     25.17 o
   8   8   6       39.66       46.70     22.94 o
   9   8   6        1.77        2.46     25.42 o
  10   8   6      208.94      184.52     26.94 o
  11   8   6        4.57        3.85     32.43 o
   1   9   6      385.76      406.75     21.17 o
   2   9   6     2434.65     2142.87     25.91 o
   3   9   6        6.66        1.06     21.58 o
   4   9   6      164.31      217.69     21.50 o
   5   9   6       35.55       65.38     21.64 o
   6   9   6      182.83      165.49     24.01 o
   7   9   6        3.70       11.70     25.21 o
   8   9   6       13.02       44.46     24.06 o
   9   9   6        2.34       32.47     30.33 o
  10   9   6       35.29       29.38     28.49 o
  11   9   6       11.25        7.80     31.58 o
   0  10   6     2314.80     2353.75     42.57 o
   1  10   6       17.39       40.66     19.96 o
   2  10   6      107.36       85.02     20.67 o
   3  10   6       70.56      174.50     21.11 o
   4  10   6     3360.28     3305.36     32.51 o
   5  10   6      380.55      414.34     21.71 o
   6  10   6     1925.11     1865.84     39.62 o
   7  10   6        7.77        0.61     24.19 o
   8  10   6       66.75       67.71     25.82 o
   9  10   6       19.45       13.42     27.98 o
  10  10   6        3.29       14.43     30.71 o
   1  11   6      411.97      369.73     22.50 o
   2  11   6      573.12      757.61     24.27 o
   3  11   6      317.96      303.94     21.79 o
   4  11   6       51.59       65.12     22.38 o
   5  11   6      135.13       84.69     22.70 o
   6  11   6      279.43      363.99     24.54 o
   7  11   6       31.32       51.47     25.18 o
   8  11   6      218.12      228.26     28.28 o
   9  11   6        0.06      -14.27     27.16 o
  10  11   6       14.11       27.30     29.78 o
   0  12   6     1471.65     1353.58     32.84 o
   1  12   6        1.17        4.04     21.60 o
   2  12   6     1182.12     1374.42     25.25 o
   3  12   6        0.00       28.97     21.75 o
   4  12   6      252.67      278.95     24.79 o
   5  12   6      169.85      168.68     23.99 o
   6  12   6        3.62        1.73     24.05 o
   7  12   6        4.92        3.45     25.39 o
   8  12   6       84.76       66.16     24.97 o
   9  12   6        9.06       22.95     29.34 o
   1  13   6      172.46      233.13     21.29 o
   2  13   6      775.10      708.29     23.85 o
   3  13   6      106.83      100.30     23.88 o
   4  13   6       27.63       53.29     23.25 o
   5  13   6        4.40        4.03     22.32 o
   6  13   6      178.83      181.54     23.84 o
   7  13   6        0.12       22.91     28.57 o
   8  13   6       93.87      118.35     27.72 o
   9  13   6        3.80      -14.62     28.69 o
   0  14   6      530.06      477.75     31.15 o
   1  14   6        0.64        3.90     23.69 o
   2  14   6       16.30       25.00     21.32 o
   3  14   6        9.17        4.73     23.20 o
   4  14   6      443.91      469.42     24.53 o
   5  14   6       41.17       58.12     24.44 o
   6  14   6      166.59      184.34     27.36 o
   7  14   6        0.33       18.81     27.88 o
   8  14   6        1.90       14.08     27.35 o
   1  15   6      146.01      135.93     24.24 o
   2  15   6      147.73      157.30     23.99 o
   3  15   6       87.05      102.70     23.93 o
   4  15   6       72.80       81.86     26.63 o
   5  15   6        2.72       15.63     26.23 o
   6  15   6        0.44        3.69     25.11 o
   7  15   6        3.84       -4.26     28.03 o
   8  15   6        5.09       -9.09     29.76 o
   0  16   6      136.10      155.42     31.18 o
   1  16   6        6.48       18.68     22.55 o
   2  16   6        9.71       40.64     25.41 o
   3  16   6        1.85       -1.78     26.01 o
   4  16   6       34.49       31.98     24.79 o
   5  16   6        6.06        6.41     30.65 o
   6  16   6        8.15        5.85     27.36 o
   7  16   6        2.69       20.58     28.37 o
   1  17   6       13.73       11.11     25.26 o
   2  17   6       73.88       82.03     27.37 o
   3  17   6        2.36       17.58     25.69 o
   4  17   6        4.58       39.94     25.50 o
   5  17   6        3.64       26.77     29.27 o
   6  17   6       59.28       54.80     29.60 o
   0  18   6      187.70      202.69     42.05 o
   1  18   6        0.28       11.59     25.44 o
   2  18   6       17.54       44.99     27.66 o
   3  18   6        0.24       -4.98     26.24 o
   4  18   6       26.39        8.66     29.09 o
   1  19   6        1.38       -9.81     28.06 o
   2  19   6       15.38       17.73     29.24 o
   3  19   6        5.75        7.78     28.30 o
   1   0   7      324.88      705.95     44.85 o
   3   0   7    17526.16    15708.20     87.32 o
   5   0   7      824.13     1017.48     34.90 o
   7   0   7       22.94       25.08     33.03 o
   9   0   7       58.92       77.71     32.98 o
  11   0   7       45.02       49.66     40.10 o
   1   1   7     4635.08     4713.49     44.78 o
   2   1   7     5398.79     4941.57     47.77 o
   3   1   7     4987.14     5870.55     42.89 o
   4   1   7     1172.57     1134.70     27.22 o
   5   1   7     3182.77     3054.33     30.98 o
   6   1   7        0.38       16.93     21.96 o
   7   1   7      509.64      494.34     23.04 o
   8   1   7      133.38      144.90     25.21 o
   9   1   7       70.50       54.77     27.58 o
  10   1   7       66.82       83.04     27.55 o
  11   1   7       26.93       28.38     28.47 o
  12   1   7       44.94       24.21     29.24 o
   0   2   7      585.95      622.93     43.32 o
   1   2   7     2452.97     2321.75     34.21 o
   2   2   7       12.80       51.75     24.46 o
   3   2   7    24134.79    21479.91    149.04 o
   4   2   7      196.58      193.68     24.60 o
   5   2   7      270.46      332.97     22.38 o
   6   2   7      268.45      327.18     25.13 o
   7   2   7     1828.62     1863.25     28.26 o
   8   2   7       30.35       30.71     24.27 o
   9   2   7      421.90      376.74     27.47 o
  10   2   7        0.99       17.27     25.80 o
  11   2   7       40.77       19.87     27.88 o
  12   2   7       25.62       11.79     30.64 o
   1   3   7    11823.32    10940.41     59.53 o
   2   3   7      114.21       86.24     26.02 o
   3   3   7     2765.29     2670.49     31.60 o
   4   3   7      741.74      920.19     26.78 o
   5   3   7     1613.78     1574.38     25.50 o
   6   3   7      297.74      277.67     22.90 o
   7   3   7      584.68      526.96     24.41 o
   8   3   7        0.29        6.84     25.00 o
   9   3   7     1184.11     1089.56     26.77 o
  10   3   7      188.74      169.31     26.51 o
  11   3   7      189.08      193.55     29.37 o
  12   3   7        2.46        6.91     31.35 o
   0   4   7      105.92      160.34     32.92 o
   1   4   7      480.14      385.07     25.50 o
   2   4   7     1492.49     1487.19     27.87 o
   3   4   7     7101.52     6863.19     45.40 o
   4   4   7     3357.50     3229.90     30.13 o
   5   4   7       27.78       34.32     21.09 o
   6   4   7      325.87      321.66     22.50 o
   7   4   7        4.47       18.31     22.63 o
   8   4   7      214.28      229.47     25.69 o
   9   4   7        1.02       42.78     24.73 o
  10   4   7       16.67       31.95     25.47 o
  11   4   7       52.06       56.57     28.95 o
  12   4   7        8.50        8.19     30.03 o
   1   5   7      681.07      829.35     24.37 o
   2   5   7      221.20      267.51     21.88 o
   3   5   7     1954.06     1906.40     29.13 o
   4   5   7        3.91        1.14     22.26 o
   5   5   7     4312.66     4034.24     38.55 o
   6   5   7       23.31       24.53     22.06 o
   7   5   7      568.73      621.74     23.33 o
   8   5   7       82.50       98.84     24.50 o
   9   5   7       88.58      104.57     24.48 o
  10   5   7       48.09       68.99     28.28 o
  11   5   7        2.25       -2.60     27.54 o
   0   6   7     3386.71     3638.74     44.93 o
   1   6   7       77.01       52.33     20.79 o
   2   6   7      400.14      530.50     23.03 o
   3   6   7     2580.69     2025.48     26.53 o
   4   6   7      234.66      186.70     20.41 o
   5   6   7      347.17      351.30     22.09 o
   6   6   7      612.65      675.11     25.57 o
   7   6   7       80.20       91.55     21.84 o
   8   6   7       36.54       41.73     24.60 o
   9   6   7      111.98      131.36     25.72 o
  10   6   7       44.27       65.04     28.82 o
  11   6   7       84.34       67.69     29.45 o
   1   7   7     5103.62     5044.07     32.10 o
   2   7   7      186.26      216.58     23.03 o
   3   7   7      368.20      488.68     22.23 o
   4   7   7        0.02       22.39     23.19 o
   5   7   7     1594.43     1847.03     26.96 o
   6   7   7        9.58        5.18     23.42 o
   7   7   7       15.87       12.14     23.47 o
   8   7   7        3.62       12.16     25.07 o
   9   7   7      649.38      658.72     26.51 o
  10   7   7        1.23       -7.24     26.68 o
  11   7   7       78.16       39.00     29.40 o
   0   8   7      237.86      177.08     26.78 o
   1   8   7      335.10      307.48     22.54 o
   2   8   7      244.83      214.53     20.43 o
   3   8   7      418.53      368.55     22.30 o
   4   8   7      114.54      145.91     21.84 o
   5   8   7      278.42      365.40     25.08 o
   6   8   7      143.16      166.15     25.52 o
   7   8   7      271.59      261.06     24.32 o
   8   8   7      103.27       85.82     23.98 o
   9   8   7       79.99      106.24     26.52 o
  10   8   7        6.84       22.36     27.45 o
  11   8   7        4.63        9.47     29.99 o
   1   9   7       94.58       65.95     21.25 o
   2   9   7       68.26       98.94     20.47 o
   3   9   7     1210.17     1113.69     23.60 o
   4   9   7        3.17       13.25     23.06 o
   5   9   7     2632.17     2706.08     35.90 o
   6   9   7       12.39       13.85     22.75 o
   7   9   7      495.21      497.95     27.00 o
   8   9   7       54.61       23.75     23.85 o
   9   9   7        7.69        1.97     28.03 o
  10   9   7        0.47        8.05     30.97 o
   0  10   7       47.69      147.79     30.37 o
   1  10   7      688.16      707.91     22.83 o
   2  10   7      219.15      276.14     21.82 o
   3  10   7     1749.55     1788.23     24.89 o
   4  10   7        4.93       10.17     22.50 o
   5  10   7        0.31      -21.31     23.47 o
   6  10   7        8.19       17.18     24.96 o
   7  10   7       74.82       90.10     25.47 o
   8  10   7        6.17        1.75     24.77 o
   9  10   7        3.18       -0.56     26.09 o
  10  10   7        0.17       -3.42     29.19 o
   1  11   7      981.51     1173.12     24.81 o
   2  11   7       77.79       33.86     21.94 o
   3  11   7      307.00      414.77     24.34 o
   4  11   7       75.73       97.49     23.31 o
   5  11   7      860.96      911.14     25.80 o
   6  11   7      183.80      200.87     23.20 o
   7  11   7       40.08       38.70     24.54 o
   8  11   7       49.06       61.37     27.00 o
   9  11   7       27.03       26.98     27.92 o
  10  11   7       36.53       31.16     29.69 o
   0  12   7       84.77      117.18     32.14 o
   1  12   7       43.16       52.45     22.67 o
   2  12   7      123.47      176.97     22.84 o
   3  12   7      264.69      239.92     21.49 o
   4  12   7        2.48       11.64     22.85 o
   5  12   7      154.99      145.03     23.04 o
   6  12   7        1.27       13.08     26.30 o
   7  12   7      220.14      187.14     26.53 o
   8  12   7       13.52       14.94     28.81 o
   9  12   7       30.67       29.67     30.75 o
   1  13   7      648.07      623.50     26.25 o
   2  13   7       17.54       32.53     22.10 o
   3  13   7      201.75      220.49     22.73 o
   4  13   7       18.27       10.12     23.61 o
   5  13   7        1.51       26.33     24.20 o
   6  13   7       31.19       54.08     24.55 o
   7  13   7        1.23        1.62     27.29 o
   8  13   7        9.15       19.63     29.11 o
   9  13   7       81.20       49.86     30.72 o
   0  14   7      125.87      182.78     31.41 o
   1  14   7       45.29       47.00     24.31 o
   2  14   7        5.45       35.64     23.11 o
   3  14   7      487.91      498.24     23.63 o
   4  14   7       24.46       60.34     24.80 o
   5  14   7        0.22       17.08     25.38 o
   6  14   7        1.92        4.14     25.63 o
   7  14   7       31.73       43.97     29.13 o
   8  14   7       13.78       11.56     27.31 o
   1  15   7      163.54      166.02     25.66 o
   2  15   7       22.42        9.30     24.21 o
   3  15   7      286.27      319.67     24.96 o
   4  15   7       10.00       -3.22     24.18 o
   5  15   7      342.91      380.90     27.69 o
   6  15   7        3.29       -6.46     26.75 o
   7  15   7       21.31       41.45     29.97 o
   0  16   7       37.81       50.05     31.59 o
   1  16   7        5.29       -1.31     24.63 o
   2  16   7      127.37      149.65     25.89 o
   3  16   7      125.48      107.03     25.78 o
   4  16   7       12.59        1.44     27.66 o
   5  16   7        7.10       20.66     25.60 o
   6  16   7       35.50       42.15     27.73 o
   1  17   7      127.53      114.86     24.50 o
   2  17   7        3.88        3.55     25.85 o
   3  17   7        6.81        9.14     28.33 o
   4  17   7        0.23       22.91     28.35 o
   5  17   7        2.35       16.24     27.76 o
   0  18   7        2.45        3.67     40.37 o
   1  18   7        0.91       -2.52     26.33 o
   2  18   7       11.34       -2.25     27.64 o
   3  18   7       31.04       40.32     28.78 o
   4  18   7       21.00       47.02     29.07 o
   1  19   7        4.54        3.20     31.12 o
   2  19   7        0.28      -26.96     29.22 o
   0   0   8      824.25     1364.56     72.20 o
   2   0   8    11434.65    10809.86    103.34 o
   4   0   8       27.90       43.07     34.41 o
   6   0   8      398.68      401.14     36.27 o
   8   0   8      222.53      199.36     37.50 o
  10   0   8        3.26       14.99     36.48 o
  12   0   8       13.01       29.48     46.53 o
   1   1   8     8065.03     7991.74     50.57 o
   2   1   8     8410.57     8909.13     59.56 o
   3   1   8      158.26      146.44     25.54 o
   4   1   8     5578.37     5264.86     37.96 o
   5   1   8      289.55      229.96     24.60 o
   6   1   8     1698.43     1776.54     28.09 o
   7   1   8      899.39      958.41     25.66 o
   8   1   8      483.72      477.89     25.30 o
   9   1   8      246.19      245.47     25.69 o
  10   1   8        0.11       12.82     28.32 o
  11   1   8       87.59       92.46     28.92 o
  12   1   8       16.75       26.86     29.09 o
   0   2   8    57200.17    56891.30    382.91 o
   1   2   8     1563.19     1763.74     33.31 o
   2   2   8       24.33       14.01     25.21 o
   3   2   8       37.74       40.10     23.37 o
   4   2   8     5286.07     5199.18     45.63 o
   5   2   8      543.41      507.59     23.71 o
   6   2   8      540.00      539.69     26.09 o
   7   2   8      260.35      261.52     26.83 o
   8   2   8     1028.54     1045.94     27.51 o
   9   2   8        0.35        4.42     26.07 o
  10   2   8      346.69      345.14     27.85 o
  11   2   8        1.69       13.94     27.90 o
  12   2   8       29.84       21.00     30.99 o
   1   3   8      567.60      424.33     24.06 o
   2   3   8     4169.85     3723.09     35.19 o
   3   3   8        0.31       35.98     23.17 o
   4   3   8     4579.86     4676.49     40.78 o
   5   3   8       99.30      116.18     23.09 o
   6   3   8      333.14      335.13     22.63 o
   7   3   8      474.32      473.92     23.31 o
   8   3   8      429.04      526.43     26.02 o
   9   3   8      172.99      213.28     26.05 o
  10   3   8       36.22       27.38     26.82 o
  11   3   8       12.10       12.05     28.73 o
  12   3   8       59.65       39.71     32.75 o
   0   4   8       28.10       30.51     31.60 o
   1   4   8      107.69      131.41     23.02 o
   2   4   8      367.00      364.68     23.46 o
   3   4   8      133.14      134.94     22.91 o
   4   4   8     1125.29     1045.92     25.06 o
   5   4   8      318.75      320.79     24.43 o
   6   4   8      544.14      433.54     22.52 o
   7   4   8       84.76      119.20     22.00 o
   8   4   8      212.03      232.73     25.43 o
   9   4   8      194.65      169.81     26.31 o
  10   4   8      210.92      214.05     28.39 o
  11   4   8       49.76       36.14     27.85 o
   1   5   8      240.95      296.05     24.55 o
   2   5   8     6151.75     6469.74     39.02 o
   3   5   8      142.94      138.19     24.72 o
   4   5   8      487.20      458.39     22.88 o
   5   5   8        8.69       31.82     23.17 o
   6   5   8       14.11       53.45     22.33 o
   7   5   8       53.35      115.93     23.69 o
   8   5   8      114.46      167.99     26.11 o
   9   5   8        0.02       26.90     26.68 o
  10   5   8        0.45       14.47     26.41 o
  11   5   8        5.11        0.26     28.92 o
   0   6   8    18666.07    17039.63    119.11 o
   1   6   8      329.84      405.39     23.35 o
   2   6   8       70.04       43.94     20.34 o
   3   6   8     1016.87     1107.38     24.52 o
   4   6   8     4570.00     4238.04     30.20 o
   5   6   8      178.49      279.49     23.10 o
   6   6   8     1638.03     1533.01     26.79 o
   7   6   8      283.19      293.19     23.84 o
   8   6   8      641.93      653.08     27.13 o
   9   6   8       64.37       66.12     25.74 o
  10   6   8      127.15      130.04     29.21 o
  11   6   8       14.28       29.91     30.31 o
   1   7   8     1083.76     1066.76     24.59 o
   2   7   8     4837.91     5287.79     41.22 o
   3   7   8      110.89       86.85     20.67 o
   4   7   8       28.21       46.50     23.26 o
   5   7   8      153.71      147.62     22.92 o
   6   7   8       10.89       28.18     23.42 o
   7   7   8       10.02       19.68     23.27 o
   8   7   8       68.15       75.21     24.61 o
   9   7   8       48.14       45.71     26.28 o
  10   7   8        2.20        5.74     26.07 o
  11   7   8       22.94       19.54     30.41 o
   0   8   8      168.25      114.69     29.46 o
   1   8   8       19.66       31.47     20.73 o
   2   8   8        6.06       20.96     22.67 o
   3   8   8      219.49      211.66     21.75 o
   4   8   8       15.44       12.55     20.45 o
   5   8   8       12.08       28.98     23.86 o
   6   8   8      821.54      807.48     25.76 o
   7   8   8       63.14       64.29     23.87 o
   8   8   8      129.02      106.68     27.07 o
   9   8   8       55.87       36.11     27.21 o
  10   8   8       36.00       35.21     29.09 o
  11   8   8        6.73       21.60     33.01 o
   1   9   8       14.31        9.40     21.11 o
   2   9   8     2933.45     2841.75     26.36 o
   3   9   8     1036.01     1156.50     26.19 o
   4   9   8      162.55      187.49     22.02 o
   5   9   8      521.70      630.50     27.66 o
   6   9   8      227.82      191.43     25.52 o
   7   9   8      148.19      209.48     25.82 o
   8   9   8      168.74      161.40     27.20 o
   9   9   8       65.23       65.89     27.81 o
  10   9   8        1.97       16.77     27.07 o
   0  10   8     1147.51     1386.68     35.31 o
   1  10   8      359.53      397.46     22.19 o
   2  10   8      213.64      195.95     20.54 o
   3  10   8        0.76       -8.08     21.58 o
   4  10   8     1702.05     1612.47     24.13 o
   5  10   8        0.10        3.62     22.87 o
   6  10   8     1843.96     1894.12     31.98 o
   7  10   8        1.80       14.46     23.57 o
   8  10   8       12.31       13.68     24.83 o
   9  10   8       21.94       42.18     28.79 o
  10  10   8       26.72       35.34     30.75 o
   1  11   8      312.12      322.27     22.13 o
   2  11   8      684.86      851.72     23.70 o
   3  11   8      722.13      741.60     24.86 o
   4  11   8      177.72      152.58     22.07 o
   5  11   8      394.70      388.31     24.50 o
   6  11   8      163.18      171.56     25.84 o
   7  11   8      189.17      178.63     25.97 o
   8  11   8       58.89       46.03     28.14 o
   9  11   8      121.66      106.45     27.04 o
  10  11   8        3.05        2.44     29.29 o
   0  12   8      972.64      974.42     33.66 o
   1  12   8        2.08       20.46     21.56 o
   2  12   8      100.53      116.21     23.60 o
   3  12   8       54.63       51.90     21.66 o
   4  12   8      219.92      258.16     23.35 o
   5  12   8       31.70       52.98     23.54 o
   6  12   8        1.21       16.53     25.56 o
   7  12   8        5.30       -4.50     24.95 o
   8  12   8       15.19        6.43     26.50 o
   9  12   8       30.51       45.79     29.13 o
   1  13   8      178.70      235.49     23.49 o
   2  13   8      633.29      560.01     24.59 o
   3  13   8      153.16      162.69     22.46 o
   4  13   8      203.03      185.25     24.32 o
   5  13   8      102.87       98.29     24.17 o
   6  13   8      156.43      143.64     24.90 o
   7  13   8        9.87       21.44     27.08 o
   8  13   8       17.80        4.13     28.57 o
   0  14   8     1305.09     1403.69     41.62 o
   1  14   8        7.32       23.92     21.83 o
   2  14   8        5.50       -3.14     23.31 o
   3  14   8       58.11       61.25     24.26 o
   4  14   8      190.59      176.19     25.32 o
   5  14   8       52.25       53.75     25.08 o
   6  14   8       96.51       89.92     25.19 o
   7  14   8       34.19       26.85     30.77 o
   8  14   8       13.99       38.71     28.97 o
   1  15   8        3.91       37.80     23.82 o
   2  15   8       55.05       75.52     23.31 o
   3  15   8       24.91        9.76     25.58 o
   4  15   8       95.80       74.20     25.80 o
   5  15   8       17.64       32.76     24.40 o
   6  15   8       66.13       78.80     26.91 o
   7  15   8       19.26       23.43     28.94 o
   0  16   8      126.69      158.81     35.18 o
   1  16   8        6.17        1.44     26.09 o
   2  16   8        0.29       28.05     26.88 o
   3  16   8        0.00       -5.13     26.08 o
   4  16   8       26.91       14.27     26.00 o
   5  16   8       27.80       40.50     28.21 o
   6  16   8       11.44       33.68     29.50 o
   1  17   8        2.26        7.20     26.34 o
   2  17   8       36.19       52.19     25.12 o
   3  17   8        0.00        4.65     26.66 o
   4  17   8       23.64       51.55     29.08 o
   5  17   8        1.62        8.13     30.97 o
   0  18   8      167.79      158.41     37.50 o
   1  18   8        2.44       -1.39     28.48 o
   2  18   8       10.75       23.15     28.17 o
   3  18   8        0.23       14.46     27.64 o
   4  18   8       42.61       41.91     30.49 o
   1  19   8        1.80        4.88     29.06 o
   1   0   9     1401.00     2095.91     48.66 o
   3   0   9     5428.54     5630.94     65.20 o
   5   0   9        0.20       13.78     34.18 o
   7   0   9      889.53      919.70     35.79 o
   9   0   9       63.24       96.28     35.65 o
  11   0   9       14.25       47.33     37.79 o
   1   1   9      142.16      278.70     26.57 o
   2   1   9     8038.80     7885.36     46.78 o
   3   1   9     5920.52     6360.65     50.75 o
   4   1   9        3.80       34.45     28.64 o
   5   1   9     2798.14     2437.47     31.08 o
   6   1   9      152.95      177.87     23.69 o
   7   1   9      235.45      183.06     27.12 o
   8   1   9      223.34      215.60     24.28 o
   9   1   9       66.56      124.24     27.56 o
  10   1   9       15.27        6.03     28.94 o
  11   1   9      133.96      102.73     29.78 o
  12   1   9        0.80       13.89     32.28 o
   0   2   9     1114.13     1039.26     42.12 o
   1   2   9     3490.32     3347.08     38.16 o
   2   2   9     4191.57     3635.86     36.55 o
   3   2   9    17491.35    17209.98     94.46 o
   4   2   9     3469.87     3239.95     34.84 o
   5   2   9      132.64      141.47     24.20 o
   6   2   9      141.27      169.42     24.80 o
   7   2   9      768.90      717.38     25.26 o
   8   2   9      121.85      123.67     24.85 o
   9   2   9        5.43       11.76     24.53 o
  10   2   9       62.93       52.71     25.80 o
  11   2   9       97.48       82.91     28.61 o
  12   2   9       10.46       21.98     31.26 o
   1   3   9     3040.58     2677.49     33.18 o
   2   3   9     1860.24     1729.43     30.07 o
   3   3   9     2039.21     1656.70     28.26 o
   4   3   9      176.88      159.08     22.37 o
   5   3   9     2388.45     2211.93     28.77 o
   6   3   9      219.99      250.70     23.85 o
   7   3   9        5.35       17.76     22.55 o
   8   3   9       48.11       55.62     26.21 o
   9   3   9      156.60      162.24     25.67 o
  10   3   9       76.23       89.44     28.17 o
  11   3   9       43.20       47.92     28.26 o
   0   4   9        7.76       17.99     32.68 o
   1   4   9     2235.36     2433.24     31.66 o
   2   4   9     1375.37     1461.69     27.56 o
   3   4   9     1088.31     1183.19     26.16 o
   4   4   9     1307.84     1186.63     24.76 o
   5   4   9       26.53       28.64     24.93 o
   6   4   9     1108.16     1159.57     25.45 o
   7   4   9      130.82       90.21     21.93 o
   8   4   9      477.85      448.31     25.89 o
   9   4   9        1.70       37.30     25.40 o
  10   4   9      132.88       78.43     27.78 o
  11   4   9       53.13       22.64     29.62 o
   1   5   9     1333.36     1291.26     25.76 o
   2   5   9      460.39      469.71     23.35 o
   3   5   9      199.44      225.49     25.22 o
   4   5   9      592.58      499.62     23.73 o
   5   5   9     2329.07     2201.42     28.03 o
   6   5   9        2.87       14.20     23.77 o
   7   5   9        4.71       32.94     24.01 o
   8   5   9        0.11       11.00     23.23 o
   9   5   9      481.33      493.07     28.77 o
  10   5   9        3.56       16.75     28.70 o
  11   5   9      150.47      163.19     31.17 o
   0   6   9     7156.22     6890.91     54.16 o
   1   6   9     6354.45     6191.22     35.53 o
   2   6   9     1958.03     1606.23     25.56 o
   3   6   9     2197.78     2268.03     27.85 o
   4   6   9      525.07      470.44     25.31 o
   5   6   9       28.35       86.21     27.33 o
   6   6   9      272.22      324.66     22.84 o
   7   6   9      440.28      453.29     25.27 o
   8   6   9      216.08      221.24     24.16 o
   9   6   9      155.19      173.70     26.54 o
  10   6   9       29.60       29.40     27.55 o
  11   6   9       19.58       45.62     32.68 o
   1   7   9      348.97      421.38     23.10 o
   2   7   9        0.64        4.00     21.84 o
   3   7   9       71.84       84.30     21.59 o
   4   7   9      218.82      172.58     21.50 o
   5   7   9     2420.85     2441.07     29.38 o
   6   7   9      197.97      190.27     25.84 o
   7   7   9       61.24       77.28     24.16 o
   8   7   9        1.55       13.01     25.03 o
   9   7   9       74.81       70.84     28.60 o
  10   7   9        0.00        5.76     30.28 o
  11   7   9        0.76       -0.73     29.82 o
   0   8   9     1343.64     1332.89     36.19 o
   1   8   9     1952.74     1866.34     26.83 o
   2   8   9      550.99      638.23     25.32 o
   3   8   9      411.18      526.25     22.39 o
   4   8   9      491.59      484.79     23.34 o
   5   8   9       43.83       61.54     22.59 o
   6   8   9      998.38      891.86     24.92 o
   7   8   9       12.61       40.95     25.09 o
   8   8   9      115.49      108.14     28.16 o
   9   8   9        0.33       17.29     26.90 o
  10   8   9        5.14       14.37     28.40 o
   1   9   9       77.66       61.07     21.86 o
   2   9   9      422.68      479.63     23.02 o
   3   9   9      273.91      263.66     22.38 o
   4   9   9       86.52      147.70     24.06 o
   5   9   9     1461.80     1373.34     27.47 o
   6   9   9      141.61      171.23     25.78 o
   7   9   9      107.45      131.82     24.81 o
   8   9   9        9.43        6.31     25.94 o
   9   9   9       86.05       90.20     28.73 o
  10   9   9        1.79      -12.62     30.65 o
   0  10   9      471.58      387.12     29.22 o
   1  10   9     1383.24     1403.35     26.27 o
   2  10   9       24.41       61.15     21.84 o
   3  10   9     1145.64     1205.37     24.65 o
   4  10   9        0.24       11.42     22.50 o
   5  10   9      142.49      119.79     23.79 o
   6  10   9       76.38       67.19     24.46 o
   7  10   9      677.73      716.27     27.46 o
   8  10   9       20.50        3.29     26.46 o
   9  10   9      110.22       85.50     29.19 o
  10  10   9        2.70       24.11     34.94 o
   1  11   9      417.05      487.53     21.44 o
   2  11   9      138.92      185.69     23.43 o
   3  11   9      154.52      240.19     22.32 o
   4  11   9        0.14       16.24     22.97 o
   5  11   9      252.48      259.13     23.44 o
   6  11   9       53.08       72.65     27.10 o
   7  11   9        7.71       18.99     26.09 o
   8  11   9        0.02       13.20     28.64 o
   9  11   9       55.05       57.68     28.91 o
   0  12   9        2.85      -23.98     35.57 o
   1  12   9       60.79       71.33     22.00 o
   2  12   9       52.22       47.16     22.83 o
   3  12   9      600.00      618.50     26.10 o
   4  12   9      164.55      179.54     24.90 o
   5  12   9        2.90       12.66     24.86 o
   6  12   9      124.61      117.43     24.24 o
   7  12   9       12.77       28.80     27.04 o
   8  12   9       17.82       12.74     25.86 o
   9  12   9        3.69       21.65     30.64 o
   1  13   9      424.46      392.88     22.79 o
   2  13   9       79.91      106.20     22.57 o
   3  13   9        0.46      -12.89     22.66 o
   4  13   9      173.14      166.02     23.81 o
   5  13   9       38.28       37.17     24.38 o
   6  13   9        3.66      -24.90     26.27 o
   7  13   9       25.95       54.82     29.08 o
   8  13   9        0.74       26.69     29.77 o
   0  14   9      606.64      745.59     38.77 o
   1  14   9       20.88       28.60     24.66 o
   2  14   9      384.59      393.91     25.78 o
   3  14   9      519.97      492.61     25.88 o
   4  14   9      189.08      161.77     24.78 o
   5  14   9       16.87       18.15     25.78 o
   6  14   9       37.96       29.17     26.28 o
   7  14   9      141.70      132.72     30.39 o
   8  14   9       16.92       28.91     33.06 o
   1  15   9      223.00      258.19     26.87 o
   2  15   9       42.15       70.13     24.10 o
   3  15   9       41.35       29.39     26.23 o
   4  15   9       20.64       33.90     27.00 o
   5  15   9       52.10       75.97     26.28 o
   6  15   9       15.23       27.54     28.35 o
   7  15   9        8.92       14.52     32.38 o
   0  16   9        7.04      -26.74     35.22 o
   1  16   9        1.48        1.25     28.09 o
   2  16   9       95.67      106.30     27.90 o
   3  16   9       49.64       60.67     26.97 o
   4  16   9      193.37      164.98     28.00 o
   5  16   9       10.46       15.76     26.54 o
   6  16   9       71.35       41.16     26.68 o
   1  17   9       54.34       60.35     28.06 o
   2  17   9        9.16       48.87     27.03 o
   3  17   9       14.54       19.12     26.64 o
   4  17   9        2.64       24.15     27.15 o
   5  17   9       72.49       80.33     30.20 o
   0  18   9       38.13       31.74     39.19 o
   1  18   9       10.68       15.73     30.20 o
   2  18   9       72.76       70.51     29.58 o
   3  18   9       47.88       55.95     28.66 o
   0   0  10     1278.69      898.95     59.59 o
   2   0  10      479.47      648.75     39.14 o
   4   0  10      443.99      470.64     39.44 o
   6   0  10      113.35       92.60     35.80 o
   8   0  10      240.51      272.10     36.58 o
  10   0  10      472.89      495.33     38.77 o
   1   1  10    16811.35    17656.82     81.00 o
   2   1  10     3029.76     2933.04     34.00 o
   3   1  10     2774.14     2895.22     38.46 o
   4   1  10     3268.27     2979.95     34.01 o
   5   1  10      576.12      530.13     26.32 o
   6   1  10      674.37      756.53     25.49 o
   7   1  10      591.58      646.00     25.28 o
   8   1  10       78.51      128.34     24.49 o
   9   1  10      252.13      261.40     26.46 o
  10   1  10        5.92       -5.42     28.82 o
  11   1  10        7.46       21.65     28.46 o
   0   2  10     3010.18     3298.48     50.06 o
   1   2  10     2568.23     2902.38     33.39 o
   2   2  10      408.18      347.15     25.96 o
   3   2  10      803.85      762.73     30.60 o
   4   2  10     9274.57     8596.42     56.85 o
   5   2  10      445.43      476.02     25.64 o
   6   2  10     2508.45     2495.29     33.54 o
   7   2  10        1.96        0.37     25.22 o
   8   2  10        2.08       -3.00     27.65 o
   9   2  10       36.27       17.12     25.91 o
  10   2  10      171.22      150.84     29.63 o
  11   2  10        5.15       20.61     28.61 o
   1   3  10     4848.21     5453.91     53.21 o
   2   3  10     5803.21     5154.38     41.33 o
   3   3  10        1.30        3.20     23.13 o
   4   3  10     2369.01     2232.58     29.25 o
   5   3  10       29.99       35.92     24.96 o
   6   3  10       35.53       58.50     25.07 o
   7   3  10      313.92      337.87     26.18 o
   8   3  10       15.54       55.78     25.05 o
   9   3  10        1.51        9.10     28.20 o
  10   3  10       37.78       19.86     27.68 o
  11   3  10        3.87       10.36     28.82 o
   0   4  10     4895.77     5355.00     58.08 o
   1   4  10      175.15      236.56     23.32 o
   2   4  10      964.62      960.46     27.88 o
   3   4  10       35.81       63.20     25.15 o
   4   4  10      382.14      472.92     24.43 o
   5   4  10      132.36      132.77     23.52 o
   6   4  10       35.11       54.86     23.45 o
   7   4  10      102.85      114.77     24.72 o
   8   4  10      224.54      235.96     24.18 o
   9   4  10       30.18       33.56     27.30 o
  10   4  10      201.56      225.55     27.79 o
  11   4  10        6.97      -18.23     27.40 o
   1   5  10        0.66        6.62     23.30 o
   2   5  10     1490.97     1408.17     27.72 o
   3   5  10      574.21      621.70     27.05 o
   4   5  10      298.62      283.45     23.89 o
   5   5  10      104.33      165.59     23.85 o
   6   5  10       85.43      123.82     24.67 o
   7   5  10      195.31      201.20     23.93 o
   8   5  10      436.58      476.61     25.42 o
   9   5  10       11.84      -12.95     24.23 o
  10   5  10        0.47       17.53     27.73 o
  11   5  10        0.38       21.86     30.94 o
   0   6  10     4770.01     3841.01     51.03 o
   1   6  10        2.08       14.79     23.24 o
   2   6  10      914.12     1029.67     25.75 o
   3   6  10      236.89      258.22     24.69 o
   4   6  10     1286.26     1150.57     30.00 o
   5   6  10        0.17        8.07     22.75 o
   6   6  10      468.14      463.57     25.03 o
   7   6  10       11.52       11.51     24.13 o
   8   6  10      389.66      394.27     27.00 o
   9   6  10        5.02       -1.79     27.09 o
  10   6  10      216.96      185.96     29.42 o
  11   6  10        3.86       17.31     30.92 o
   1   7  10        2.79       -6.15     20.48 o
   2   7  10     3436.60     3514.06     29.50 o
   3   7  10       21.79       67.76     21.46 o
   4   7  10      828.97      779.73     24.39 o
   5   7  10        0.86       28.51     24.25 o
   6   7  10        3.09       -0.48     23.74 o
   7   7  10        1.27        6.34     23.26 o
   8   7  10      247.72      203.71     24.83 o
   9   7  10       11.75       14.43     26.43 o
  10   7  10       35.87       42.56     27.30 o
  11   7  10        1.06       -2.34     30.37 o
   0   8  10      380.63      342.24     30.73 o
   1   8  10      392.21      478.75     22.95 o
   2   8  10      255.30      263.16     22.59 o
   3   8  10       19.49       20.88     22.20 o
   4   8  10     2065.95     2218.38     28.97 o
   5   8  10       11.21        8.19     23.81 o
   6   8  10      739.24      775.96     26.41 o
   7   8  10        2.43       19.37     25.72 o
   8   8  10        1.23       -9.98     25.90 o
   9   8  10       43.80       36.57     29.85 o
  10   8  10        1.17        2.15     29.38 o
   1   9  10      108.80       94.37     22.83 o
   2   9  10      983.58      917.92     25.43 o
   3   9  10     2057.73     2140.79     26.66 o
   4   9  10       72.16      100.20     24.25 o
   5   9  10      863.98      892.37     24.88 o
   6   9  10       69.90       60.50     22.30 o
   7   9  10       29.75       42.49     25.13 o
   8   9  10      211.02      273.61     29.64 o
   9   9  10        1.82        0.10     29.12 o
  10   9  10       14.79        6.75     29.44 o
   0  10  10     3773.48     4025.20     43.09 o
   1  10  10      135.57      217.32     23.01 o
   2  10  10      528.11      528.91     24.78 o
   3  10  10       59.83       76.29     20.70 o
   4  10  10       36.84       25.85     23.91 o
   5  10  10      175.37      221.84     25.65 o
   6  10  10        9.56        4.66     23.64 o
   7  10  10        1.67       30.23     24.32 o
   8  10  10      185.61      238.98     27.71 o
   9  10  10        3.45       21.73     28.44 o
  10  10  10       88.35       55.22     31.07 o
   1  11  10      403.18      457.17     26.56 o
   2  11  10      662.26      716.78     23.51 o
   3  11  10      743.50      734.45     24.52 o
   4  11  10      248.31      242.29     23.52 o
   5  11  10     1005.98      943.07     28.92 o
   6  11  10      104.04      102.11     24.17 o
   7  11  10      164.57      145.47     25.33 o
   8  11  10       96.36      123.22     29.96 o
   9  11  10       19.95       25.40     30.38 o
   0  12  10      120.02      156.44     34.77 o
   1  12  10       15.67       20.28     23.57 o
   2  12  10       70.25       82.96     22.49 o
   3  12  10      231.26      232.41     22.96 o
   4  12  10      453.65      488.66     24.22 o
   5  12  10      134.90      108.24     24.87 o
   6  12  10      256.53      260.88     27.07 o
   7  12  10        0.05        8.59     27.04 o
   8  12  10        0.35      -10.54     28.30 o
   9  12  10        5.14       18.75     29.13 o
   1  13  10      181.92      191.27     23.53 o
   2  13  10      193.59      208.95     23.75 o
   3  13  10      542.09      552.11     25.42 o
   4  13  10      168.26      223.22     25.36 o
   5  13  10       63.19       58.32     25.47 o
   6  13  10       46.81       21.39     27.75 o
   7  13  10        2.03        0.54     26.91 o
   8  13  10       17.51       27.38     29.81 o
   0  14  10      991.64     1073.70     40.99 o
   1  14  10        0.10       14.36     24.33 o
   2  14  10      272.06      265.97     23.14 o
   3  14  10       53.25       54.92     24.31 o
   4  14  10        8.78        8.54     26.40 o
   5  14  10        3.27        1.10     27.53 o
   6  14  10        4.02       18.28     26.19 o
   7  14  10       22.80       19.95     27.11 o
   1  15  10       55.57       47.61     25.35 o
   2  15  10      121.56      139.71     27.64 o
   3  15  10        0.03       30.40     26.23 o
   4  15  10       11.62        1.41     26.62 o
   5  15  10       58.04       22.98     27.00 o
   6  15  10       85.00       70.31     28.03 o
   7  15  10        1.39        4.26     28.90 o
   0  16  10       88.38       82.12     37.79 o
   1  16  10       16.53       26.30     26.86 o
   2  16  10       14.84       42.50     27.02 o
   3  16  10       67.93       62.37     26.27 o
   4  16  10       70.38       89.38     27.35 o
   5  16  10        0.94       19.18     29.71 o
   6  16  10       10.82       31.76     32.30 o
   1  17  10        0.19        0.85     26.40 o
   2  17  10       28.36       14.70     27.79 o
   3  17  10        0.64       22.41     27.84 o
   4  17  10        7.08       25.14     29.97 o
   0  18  10       22.63       33.65     37.54 o
   1  18  10        0.09       33.11     28.86 o
   2  18  10        6.91       37.46     29.37 o
   3  18  10        0.10       -5.93     28.48 o
   1   0  11       69.50       26.00     33.77 o
   3   0  11      982.40     1088.77     43.15 o
   5   0  11        0.30       -8.84     34.55 o
   7   0  11     1015.72     1164.86     40.57 o
   9   0  11      142.95      155.22     40.92 o
  11   0  11        7.42       27.92     49.28 o
   1   1  11     7232.84     7010.68     45.12 o
   2   1  11       14.27       66.30     23.38 o
   3   1  11      403.92      362.53     28.59 o
   4   1  11      737.30      722.74     30.35 o
   5   1  11     3282.01     3216.47     42.77 o
   6   1  11      207.43      208.88     25.61 o
   7   1  11        0.40       10.40     26.40 o
   8   1  11       39.87       84.14     29.27 o
   9   1  11      208.35      207.21     26.17 o
  10   1  11       35.10       19.09     30.80 o
  11   1  11       84.55       72.88     30.50 o
   0   2  11       56.69      231.24     33.47 o
   1   2  11     2523.24     2073.65     32.69 o
   2   2  11      292.88      253.41     25.63 o
   3   2  11     3833.81     3693.21     37.15 o
   4   2  11     1611.44     1472.65     29.59 o
   5   2  11       52.95       37.70     27.68 o
   6   2  11       45.16       13.18     29.65 o
   7   2  11      227.13      234.81     26.92 o
   8   2  11      113.93       91.12     25.73 o
   9   2  11       17.19       22.17     26.13 o
  10   2  11       20.27       21.73     28.31 o
  11   2  11       92.91      110.75     29.96 o
   1   3  11     1153.55     1307.90     29.43 o
   2   3  11      972.45      797.21     27.57 o
   3   3  11     3771.91     3870.82     35.19 o
   4   3  11      397.60      455.52     25.61 o
   5   3  11     5267.81     5463.31     48.47 o
   6   3  11       67.11       72.78     27.01 o
   7   3  11      568.32      614.47     27.11 o
   8   3  11      484.98      457.40     26.69 o
   9   3  11        1.41       -5.41     28.72 o
  10   3  11       29.42       22.19     27.68 o
  11   3  11       15.34       22.45     36.10 o
   0   4  11     2625.26     2696.71     45.29 o
   1   4  11      824.01      678.55     25.77 o
   2   4  11      478.51      508.06     24.85 o
   3   4  11      194.63      202.02     25.72 o
   4   4  11       11.62       22.90     24.93 o
   5   4  11       62.48       47.77     23.68 o
   6   4  11      682.31      680.66     26.21 o
   7   4  11      581.81      643.83     30.00 o
   8   4  11       13.28       25.15     24.84 o
   9   4  11       75.61       76.49     25.83 o
  10   4  11        4.01       15.46     28.84 o
  11   4  11        4.43      -17.12     30.61 o
   1   5  11    12275.82    12227.24     56.32 o
   2   5  11      353.65      376.88     23.85 o
   3   5  11      872.77      896.82     24.60 o
   4   5  11      238.03      259.22     23.97 o
   5   5  11       51.40       46.49     23.15 o
   6   5  11       29.44        0.79     24.33 o
   7   5  11      300.65      309.93     26.16 o
   8   5  11        5.16        6.77     24.68 o
   9   5  11      505.65      500.36     27.03 o
  10   5  11       27.03       12.83     26.95 o
  11   5  11      142.01      110.77     29.24 o
   0   6  11        0.25       18.58     29.49 o
   1   6  11     7868.13     7582.28     46.95 o
   2   6  11       69.77       80.25     23.70 o
   3   6  11     4049.06     4099.67     41.47 o
   4   6  11      185.16      138.58     24.24 o
   5   6  11      126.77      112.75     22.59 o
   6   6  11       57.68      110.95     25.43 o
   7   6  11      909.68      980.18     26.69 o
   8   6  11      131.89      127.81     26.39 o
   9   6  11        0.55       10.51     28.25 o
  10   6  11        3.81       20.82     28.02 o
  11   6  11       16.88       19.07     31.31 o
   1   7  11     1460.13     1755.13     27.43 o
   2   7  11       43.90       17.41     24.85 o
   3   7  11     3764.17     3732.97     36.94 o
   4   7  11      192.05      207.94     22.52 o
   5   7  11     3073.94     3289.23     32.99 o
   6   7  11        3.77       11.68     24.34 o
   7   7  11      429.92      493.66     26.42 o
   8   7  11      129.87      116.35     28.97 o
   9   7  11       12.00        8.55     28.23 o
  10   7  11       14.31       -3.89     31.37 o
   0   8  11      613.92      482.49     35.44 o
   1   8  11     1004.85     1081.72     24.84 o
   2   8  11      547.98      560.18     23.66 o
   3   8  11       58.78      104.32     22.28 o
   4   8  11      318.75      367.16     23.02 o
   5   8  11      265.14      240.79     24.57 o
   6   8  11      268.74      253.08     26.81 o
   7   8  11      318.99      329.49     27.35 o
   8   8  11       48.85       70.90     27.57 o
   9   8  11        1.45       15.61     28.90 o
  10   8  11        8.02       10.56     29.87 o
   1   9  11     1325.61     1235.81     24.25 o
   2   9  11       54.36       57.03     21.94 o
   3   9  11        9.19       45.53     22.76 o
   4   9  11      173.77      172.46     24.60 o
   5   9  11       12.92       19.34     23.32 o
   6   9  11      215.90      260.23     26.89 o
   7   9  11        5.97       -5.90     25.55 o
   8   9  11       24.80       16.54     28.38 o
   9   9  11       81.78       99.13     29.42 o
  10   9  11        6.67       -7.66     31.38 o
   0  10  11      223.24      175.80     36.98 o
   1  10  11     1547.42     1593.06     27.16 o
   2  10  11       30.53       19.20     22.37 o
   3  10  11      960.59      959.03     26.97 o
   4  10  11       48.01        6.09     23.13 o
   5  10  11       86.79       95.20     23.75 o
   6  10  11       84.91       80.51     23.99 o
   7  10  11      420.99      451.67     26.66 o
   8  10  11       74.80       32.15     27.12 o
   9  10  11       31.03       19.16     28.05 o
   1  11  11      282.59      316.04     23.12 o
   2  11  11        4.76       19.84     23.78 o
   3  11  11      151.65      180.85     23.53 o
   4  11  11       74.73       47.05     25.42 o
   5  11  11      281.85      262.02     25.76 o
   6  11  11       22.18       24.09     25.08 o
   7  11  11        0.09       11.74     29.42 o
   8  11  11        4.72        9.10     28.16 o
   9  11  11       78.87       65.10     30.97 o
   0  12  11       88.33      189.14     33.53 o
   1  12  11      271.76      282.66     25.57 o
   2  12  11        0.56       -6.17     24.49 o
   3  12  11      223.10      221.15     24.81 o
   4  12  11       11.80      -17.24     22.91 o
   5  12  11       24.44       33.54     26.22 o
   6  12  11       30.90       40.13     25.96 o
   7  12  11       96.41       93.19     27.64 o
   8  12  11        2.71      -11.44     27.96 o
   1  13  11       10.06       43.87     24.46 o
   2  13  11       32.06       42.63     25.75 o
   3  13  11      309.26      316.02     24.30 o
   4  13  11      183.65      169.58     25.75 o
   5  13  11      395.54      390.51     26.61 o
   6  13  11        1.50       32.42     27.36 o
   7  13  11       20.79       49.29     28.37 o
   8  13  11        4.93       29.55     31.43 o
   0  14  11       40.37       17.23     35.70 o
   1  14  11      137.77      106.23     23.91 o
   2  14  11      309.58      245.93     26.00 o
   3  14  11      136.46      128.39     25.24 o
   4  14  11       65.15       30.89     25.01 o
   5  14  11        0.66        1.64     25.76 o
   6  14  11        1.83       16.02     30.40 o
   7  14  11      118.39       87.33     30.51 o
   1  15  11      535.67      537.84     28.07 o
   2  15  11        3.09       25.59     25.35 o
   3  15  11      183.04      195.12     26.78 o
   4  15  11       20.17       39.79     26.04 o
   5  15  11        3.55       -4.53     25.73 o
   6  15  11        0.73       34.53     30.18 o
   0  16  11        6.50       -1.86     35.57 o
   1  16  11       31.66       22.57     26.62 o
   2  16  11        2.53       30.35     27.49 o
   3  16  11       24.53       16.67     26.70 o
   4  16  11       14.64       16.03     25.72 o
   5  16  11        0.14      -13.30     29.50 o
   1  17  11        6.05       20.25     25.59 o
   2  17  11        7.21       26.22     28.79 o
   3  17  11      134.95      116.28     29.47 o
   4  17  11        6.82        5.69     29.22 o
   0  18  11        5.50        5.37     43.00 o
   1  18  11       27.13       16.95     31.54 o
   2  18  11       11.45        5.41     29.87 o
   0   0  12    21243.86    19326.56    249.74 o
   2   0  12    18141.11    18961.36    231.21 o
   4   0  12     1096.51     1083.76     40.29 o
   6   0  12      742.24      703.93     39.30 o
   8   0  12     1399.12     1495.46     68.73 o
  10   0  12      568.08      557.87     48.01 o
   1   1  12      904.68     1094.97     30.11 o
   2   1  12     3872.75     3904.95     36.55 o
   3   1  12      351.01      298.68     25.85 o
   4   1  12        7.00       39.97     28.65 o
   5   1  12        1.11        3.73     28.46 o
   6   1  12      743.91      779.15     29.46 o
   7   1  12        2.87       15.60     25.07 o
   8   1  12       95.18       93.24     29.38 o
   9   1  12        4.32       35.80     30.38 o
  10   1  12        0.11       35.15     32.56 o
  11   1  12        4.81       -2.90     33.82 o
   0   2  12     1950.02     2409.93     42.32 o
   1   2  12      107.42       89.67     23.79 o
   2   2  12      865.29      970.98     28.13 o
   3   2  12      153.82      187.16     23.79 o
   4   2  12     4599.33     4799.81     40.56 o
   5   2  12       11.56       44.50     28.47 o
   6   2  12     3914.12     3898.92     47.67 o
   7   2  12       82.98       96.90     27.46 o
   8   2  12      761.06      706.62     31.06 o
   9   2  12       12.62       34.99     29.15 o
  10   2  12       40.48       72.76     30.55 o
  11   2  12        6.04       30.01     32.80 o
   1   3  12     1730.54     1709.99     28.92 o
   2   3  12     2241.03     2295.17     31.85 o
   3   3  12      603.50      632.47     25.77 o
   4   3  12      583.07      547.56     26.08 o
   5   3  12      689.50      733.09     28.78 o
   6   3  12      249.10      264.61     28.09 o
   7   3  12      176.57      186.15     25.52 o
   8   3  12      153.98      179.90     28.06 o
   9   3  12        0.08       22.85     27.03 o
  10   3  12        9.45        9.21     29.49 o
  11   3  12        0.01       -6.81     33.14 o
   0   4  12     4721.48     4207.37     48.79 o
   1   4  12       13.33       15.06     22.74 o
   2   4  12     2031.95     2173.86     29.38 o
   3   4  12      780.02      829.11     26.64 o
   4   4  12      822.61      909.00     27.46 o
   5   4  12        0.21       30.34     25.67 o
   6   4  12       17.02       21.56     26.10 o
   7   4  12       40.89       38.58     28.73 o
   8   4  12      222.25      258.80     29.34 o
   9   4  12       23.08       25.02     27.61 o
  10   4  12      243.35      233.17     31.85 o
  11   4  12        0.05      -19.49     32.80 o
   1   5  12      164.56      155.88     23.31 o
   2   5  12     2712.37     2446.75     29.03 o
   3   5  12      119.56      183.15     24.35 o
   4   5  12      587.99      567.86     26.05 o
   5   5  12      459.88      513.43     26.15 o
   6   5  12      833.90      875.00     27.45 o
   7   5  12        3.94       12.12     27.03 o
   8   5  12      507.29      529.22     28.08 o
   9   5  12       42.98       31.12     28.80 o
  10   5  12        0.19        7.90     30.46 o
  11   5  12        1.09       19.05     30.98 o
   0   6  12     2028.95     1759.85     40.53 o
   1   6  12      113.05      103.05     21.95 o
   2   6  12      105.27      165.14     25.99 o
   3   6  12       14.07       32.86     23.79 o
   4   6  12      218.46      267.86     23.26 o
   5   6  12      107.60      141.12     24.45 o
   6   6  12       33.43       49.95     25.28 o
   7   6  12       76.45       82.46     25.56 o
   8   6  12        0.36       -3.33     27.17 o
   9   6  12        2.94      -18.58     27.76 o
  10   6  12      147.19      127.89     30.71 o
   1   7  12     1135.74     1372.52     26.42 o
   2   7  12     3482.53     3501.94     43.09 o
   3   7  12      145.36      144.24     25.02 o
   4   7  12     1101.35     1201.06     25.44 o
   5   7  12       18.48       32.27     23.71 o
   6   7  12      177.82      145.77     26.33 o
   7   7  12        2.01        3.11     28.11 o
   8   7  12       82.64       63.69     26.04 o
   9   7  12       61.05       34.37     30.59 o
  10   7  12       37.98       39.49     31.59 o
   0   8  12      271.61      348.80     36.96 o
   1   8  12      110.07      158.10     24.07 o
   2   8  12     1082.99     1060.12     26.73 o
   3   8  12       36.23       18.19     25.44 o
   4   8  12     2099.53     2286.59     31.74 o
   5   8  12        4.03       29.11     24.60 o
   6   8  12      282.40      279.74     24.95 o
   7   8  12        4.05        7.74     25.40 o
   8   8  12        9.31       16.84     25.64 o
   9   8  12        9.82       29.52     28.62 o
  10   8  12        1.37       17.94     30.89 o
   1   9  12      427.22      402.71     24.74 o
   2   9  12      580.81      598.84     24.92 o
   3   9  12        7.20       14.94     23.09 o
   4   9  12      911.90      952.30     27.30 o
   5   9  12      122.03      107.80     26.24 o
   6   9  12       32.24       74.73     25.08 o
   7   9  12       46.87       64.32     27.86 o
   8   9  12      350.54      374.42     30.94 o
   9   9  12       63.90       41.59     32.30 o
   0  10  12     2649.77     2601.31     43.82 o
   1  10  12      181.81      157.57     23.43 o
   2  10  12     1114.60     1204.78     27.21 o
   3  10  12       56.07       23.52     24.81 o
   4  10  12      175.47      148.63     25.46 o
   5  10  12      206.52      208.97     24.57 o
   6  10  12       93.15       46.28     27.42 o
   7  10  12        9.35        1.27     29.35 o
   8  10  12      244.08      218.27     27.57 o
   9  10  12       25.09       19.58     29.86 o
   1  11  12      174.53      199.16     24.33 o
   2  11  12      795.08      793.21     25.30 o
   3  11  12       19.50       38.54     24.16 o
   4  11  12      154.72      185.07     23.93 o
   5  11  12        1.45        1.31     26.10 o
   6  11  12       46.75       55.29     26.62 o
   7  11  12        6.21       19.73     26.37 o
   8  11  12       38.65       35.79     28.27 o
   9  11  12        0.29        5.24     31.94 o
   0  12  12        5.79        3.13     31.43 o
   1  12  12       13.68       46.71     23.19 o
   2  12  12      370.11      419.18     29.16 o
   3  12  12        0.91       33.94     25.77 o
   4  12  12     1578.61     1492.16     29.80 o
   5  12  12       28.05       59.03     28.03 o
   6  12  12      304.30      309.92     27.70 o
   7  12  12        0.29       -9.91     26.59 o
   8  12  12        3.62       33.84     30.13 o
   1  13  12        8.84       -6.52     24.01 o
   2  13  12      339.98      395.10     26.15 o
   3  13  12        2.49       29.29     24.68 o
   4  13  12       93.83      105.36     25.46 o
   5  13  12       10.70       37.53     29.67 o
   6  13  12        2.02        6.25     27.70 o
   7  13  12        0.05        1.67     28.95 o
   8  13  12       35.46       10.01     32.32 o
   0  14  12      280.57      247.22     37.70 o
   1  14  12       11.33       27.31     23.61 o
   2  14  12      347.85      341.24     26.20 o
   3  14  12       47.83       14.17     26.33 o
   4  14  12        0.82      -29.69     25.17 o
   5  14  12       33.25       27.87     27.16 o
   6  14  12        1.36        5.38     27.79 o
   7  14  12        0.02        9.17     31.68 o
   1  15  12      118.28      116.53     27.83 o
   2  15  12      145.75      121.41     27.32 o
   3  15  12       46.27       52.04     25.92 o
   4  15  12        0.22        9.51     27.76 o
   5  15  12        0.02       19.57     27.48 o
   6  15  12       53.46       51.92     28.20 o
   0  16  12       10.05        8.93     37.79 o
   1  16  12        5.43       30.99     27.72 o
   2  16  12       31.40       32.25     24.91 o
   3  16  12       18.90       27.72     26.49 o
   4  16  12       53.39       57.30     28.44 o
   5  16  12        1.98       31.90     28.07 o
   1  17  12        2.23        3.81     30.17 o
   2  17  12       53.38       47.29     29.51 o
   3  17  12       11.29        7.94     28.99 o
   0  18  12        4.54       -7.71     51.64 o
   1  18  12        0.08       21.35     29.26 o
   1   0  13      880.16      847.89     34.50 o
   3   0  13      403.23      262.53     39.62 o
   5   0  13       68.67       96.01     36.35 o
   7   0  13       32.14       21.47     38.42 o
   9   0  13       81.06       85.12     47.52 o
  11   0  13       19.61       12.68     53.16 o
   1   1  13     3232.15     3222.48     34.58 o
   2   1  13      102.53       83.79     26.02 o
   3   1  13      313.84      411.85     25.57 o
   4   1  13     1061.77     1115.98     30.82 o
   5   1  13     2430.89     2387.48     32.20 o
   6   1  13      263.72      267.71     27.26 o
   7   1  13        2.34       27.55     27.58 o
   8   1  13        3.20        0.29     30.99 o
   9   1  13      236.90      227.94     33.88 o
  10   1  13        0.31       -7.31     30.98 o
  11   1  13       42.14       61.36     37.10 o
   0   2  13     3459.93     3183.49     43.13 o
   1   2  13     1348.72     1178.41     26.56 o
   2   2  13        3.88       -0.01     25.45 o
   3   2  13     1181.67     1170.80     30.40 o
   4   2  13      126.66      121.84     29.15 o
   5   2  13      762.30      760.36     29.94 o
   6   2  13      184.42      215.18     29.26 o
   7   2  13      330.48      336.23     29.92 o
   8   2  13      171.51      142.87     28.83 o
   9   2  13       19.48       20.39     32.07 o
  10   2  13        0.38       24.73     31.98 o
  11   2  13       66.51       19.73     34.48 o
   1   3  13      749.37      756.94     25.64 o
   2   3  13        4.17       38.55     24.28 o
   3   3  13     1379.78     1425.20     30.28 o
   4   3  13        0.03        6.60     25.28 o
   5   3  13     6080.65     6130.18     45.42 o
   6   3  13      106.23       97.23     25.86 o
   7   3  13      887.39      857.90     29.72 o
   8   3  13        4.19      -16.04     28.18 o
   9   3  13       15.70       35.38     30.45 o
  10   3  13        4.67       29.85     28.75 o
  11   3  13        0.22       -0.86     32.78 o
   0   4  13     1146.39      960.44     34.33 o
   1   4  13      558.56      564.14     27.46 o
   2   4  13     1184.22     1093.00     29.24 o
   3   4  13     3050.99     3212.64     33.81 o
   4   4  13      601.33      665.36     26.60 o
   5   4  13        5.19       16.85     27.31 o
   6   4  13     1508.76     1549.45     32.26 o
   7   4  13      536.62      546.86     28.39 o
   8   4  13      431.00      474.88     29.10 o
   9   4  13       67.92       64.83     30.30 o
  10   4  13       73.59       79.76     31.04 o
   1   5  13     1957.46     1907.38     30.32 o
   2   5  13     1468.87     1656.10     28.29 o
   3   5  13       89.69       87.04     25.17 o
   4   5  13       50.91       47.80     25.78 o
   5   5  13       35.84       47.40     24.40 o
   6   5  13      164.71      170.29     26.47 o
   7   5  13       98.79       82.16     26.58 o
   8   5  13        9.29        3.20     28.41 o
   9   5  13      207.34      221.12     30.47 o
  10   5  13        2.46       -7.96     29.18 o
   0   6  13     2533.22     2591.82     49.20 o
   1   6  13       57.93       53.96     26.20 o
   2   6  13     1911.43     2039.07     29.16 o
   3   6  13      767.22      855.76     27.11 o
   4   6  13     2205.79     2165.12     30.94 o
   5   6  13       50.82       52.47     27.19 o
   6   6  13      728.60      749.24     29.07 o
   7   6  13      701.46      629.38     28.95 o
   8   6  13      326.32      315.97     32.74 o
   9   6  13       13.44       44.25     30.20 o
  10   6  13       84.74       50.34     31.14 o
   1   7  13      164.05      142.78     22.86 o
   2   7  13       14.72       23.78     23.45 o
   3   7  13     1637.26     1597.47     29.48 o
   4   7  13       92.19       93.66     24.59 o
   5   7  13      777.75      784.97     27.28 o
   6   7  13       98.71      120.92     27.73 o
   7   7  13      540.84      509.02     29.93 o
   8   7  13        0.75       36.07     28.18 o
   9   7  13        2.78       16.69     31.21 o
  10   7  13        4.21       17.89     30.79 o
   0   8  13      206.65      150.75     34.27 o
   1   8  13      417.75      464.84     25.80 o
   2   8  13      234.88      269.35     25.83 o
   3   8  13     2190.39     2309.68     29.76 o
   4   8  13      535.48      515.95     25.89 o
   5   8  13      427.61      449.01     25.42 o
   6   8  13      106.08      126.63     26.63 o
   7   8  13      410.09      410.72     28.36 o
   8   8  13       40.45       78.86     28.91 o
   9   8  13       33.66       43.47     33.32 o
  10   8  13       54.75       68.07     30.89 o
   1   9  13     1720.57     1808.28     36.57 o
   2   9  13       11.98        5.09     25.63 o
   3   9  13      280.22      307.11     25.89 o
   4   9  13        3.68        9.64     22.64 o
   5   9  13       29.30       24.41     25.00 o
   6   9  13        2.95       -2.25     26.39 o
   7   9  13      189.24      181.43     27.12 o
   8   9  13       14.85       31.21     28.10 o
   9   9  13      211.10      177.45     31.75 o
   0  10  13        0.01       -6.80     35.30 o
   1  10  13      220.11      187.66     23.37 o
   2  10  13       96.72      103.07     24.26 o
   3  10  13      168.84      159.93     23.56 o
   4  10  13      142.82      119.90     23.86 o
   5  10  13        5.18       10.76     27.08 o
   6  10  13        1.63       -7.93     25.59 o
   7  10  13      237.74      197.64     27.31 o
   8  10  13       12.72       26.78     30.86 o
   9  10  13        3.29        2.25     29.58 o
   1  11  13      378.33      388.90     24.31 o
   2  11  13      150.18      153.58     25.44 o
   3  11  13        3.21       13.51     25.19 o
   4  11  13       12.32       25.52     28.69 o
   5  11  13      201.40      185.18     25.23 o
   6  11  13       68.92       68.24     27.91 o
   7  11  13        4.48       15.36     28.92 o
   8  11  13       40.35       56.80     30.27 o
   0  12  13        0.34        5.07     30.51 o
   1  12  13      237.44      242.44     25.07 o
   2  12  13       79.72       98.95     24.19 o
   3  12  13      118.85      154.38     26.95 o
   4  12  13       27.64       43.33     25.17 o
   5  12  13      108.22      124.86     26.78 o
   6  12  13       21.35       29.69     27.50 o
   7  12  13       17.63       21.74     30.02 o
   8  12  13        0.85       -4.39     29.63 o
   1  13  13        1.84        6.40     25.43 o
   2  13  13       12.71       19.76     23.91 o
   3  13  13      318.76      365.13     27.29 o
   4  13  13        8.22       14.81     25.94 o
   5  13  13      515.87      430.63     28.55 o
   6  13  13        0.87       -2.42     26.98 o
   7  13  13        4.36       16.69     27.96 o
   0  14  13       22.69       22.74     37.40 o
   1  14  13      207.47      192.51     25.91 o
   2  14  13       19.60       -6.96     24.17 o
   3  14  13       50.86       50.54     28.48 o
   4  14  13       80.42       83.13     28.19 o
   5  14  13        7.83       13.90     27.63 o
   6  14  13        5.05       12.51     30.81 o
   1  15  13      288.54      260.53     26.51 o
   2  15  13        1.54       31.16     26.72 o
   3  15  13      105.15       94.33     27.45 o
   4  15  13        0.67       -6.80     27.91 o
   5  15  13       20.16        6.59     31.84 o
   6  15  13       10.17       13.30     31.77 o
   0  16  13      169.43      120.09     40.09 o
   1  16  13       68.32       52.43     31.27 o
   2  16  13      222.60      227.38     27.87 o
   3  16  13       45.57       53.21     32.34 o
   4  16  13      125.76       75.41     29.37 o
   1  17  13        5.07       -1.43     29.01 o
   2  17  13       41.04       63.99     30.15 o
   3  17  13       52.87       26.59     29.74 o
   0   0  14    17137.88    17256.93    179.26 o
   2   0  14     5527.64     5726.06     68.49 o
   4   0  14     4318.74     4474.97     75.11 o
   6   0  14      841.05      776.17     39.17 o
   8   0  14       81.82       60.76     46.85 o
  10   0  14      132.90      111.69     46.30 o
   1   1  14      188.94      196.49     23.88 o
   2   1  14      363.40      391.24     28.94 o
   3   1  14     1984.93     1896.88     32.62 o
   4   1  14      309.88      333.84     28.37 o
   5   1  14     2878.92     3078.80     38.34 o
   6   1  14        2.01        1.81     28.59 o
   7   1  14      881.57      944.49     31.98 o
   8   1  14      289.14      335.43     31.38 o
   9   1  14      171.77      142.83     30.67 o
  10   1  14        0.22        2.25     32.87 o
  11   1  14       17.24       10.71     34.64 o
   0   2  14      263.96      249.08     35.22 o
   1   2  14      113.39      101.46     26.56 o
   2   2  14      526.53      580.40     26.75 o
   3   2  14     1007.01      999.48     31.43 o
   4   2  14      498.64      583.44     29.40 o
   5   2  14        7.21       12.60     25.44 o
   6   2  14       61.73       70.27     26.62 o
   7   2  14       12.75       22.59     28.35 o
   8   2  14       43.43       56.37     28.71 o
   9   2  14        6.10       17.56     29.11 o
  10   2  14       66.36       62.87     33.69 o
   1   3  14      107.46      115.90     23.75 o
   2   3  14     2391.71     2507.71     32.47 o
   3   3  14      233.92      254.03     24.29 o
   4   3  14        2.52       -0.72     28.11 o
   5   3  14     1361.34     1425.69     36.09 o
   6   3  14      867.40      981.75     29.77 o
   7   3  14     1654.56     1611.13     54.62 o
   8   3  14      109.20      130.21     31.77 o
   9   3  14      116.50       97.39     31.98 o
  10   3  14       18.86       45.05     32.69 o
   0   4  14     9844.19    10106.22     75.59 o
   1   4  14      758.98      762.51     27.90 o
   2   4  14       53.94       49.09     25.83 o
   3   4  14      100.61       84.79     28.40 o
   4   4  14     4258.59     4149.54     44.50 o
   5   4  14      175.73      177.76     28.03 o
   6   4  14      608.13      641.80     30.12 o
   7   4  14       43.39       59.69     28.49 o
   8   4  14       56.84       69.35     28.02 o
   9   4  14       22.31       53.10     29.09 o
  10   4  14       21.55       42.08     31.63 o
   1   5  14      271.33      234.44     26.59 o
   2   5  14     1421.47     1447.22     29.89 o
   3   5  14        9.64       11.61     25.77 o
   4   5  14      874.12      913.07     28.66 o
   5   5  14       34.44       40.65     26.35 o
   6   5  14      301.44      350.45     31.42 o
   7   5  14       80.14       55.93     29.24 o
   8   5  14      345.10      344.19     31.53 o
   9   5  14       61.12       91.98     32.56 o
  10   5  14       14.21       -6.23     32.84 o
   0   6  14       20.39       21.66     39.93 o
   1   6  14       28.45       51.62     22.70 o
   2   6  14       34.26       42.24     24.41 o
   3   6  14      464.28      463.03     26.79 o
   4   6  14      259.29      262.12     27.41 o
   5   6  14       12.93       20.55     27.15 o
   6   6  14      432.56      441.64     26.71 o
   7   6  14        1.31       43.16     27.83 o
   8   6  14       60.19       61.07     31.60 o
   9   6  14        0.22       12.42     33.66 o
  10   6  14       56.77       55.95     33.04 o
   1   7  14     1669.32     1844.65     28.15 o
   2   7  14      836.49      812.88     26.81 o
   3   7  14     1659.09     1620.81     27.62 o
   4   7  14      296.64      302.31     27.05 o
   5   7  14      285.44      256.86     26.38 o
   6   7  14      360.29      398.87     31.25 o
   7   7  14        5.14       29.98     27.46 o
   8   7  14      123.06      143.90     31.11 o
   9   7  14        9.88       25.30     31.84 o
  10   7  14        0.41      -10.32     33.16 o
   0   8  14     3817.49     3991.25     46.11 o
   1   8  14       27.69       58.69     23.08 o
   2   8  14        8.63       13.88     24.67 o
   3   8  14      282.97      351.54     26.54 o
   4   8  14      396.71      369.36     25.24 o
   5   8  14       42.52       16.96     25.21 o
   6   8  14       54.61       74.66     26.11 o
   7   8  14        0.19       18.78     28.71 o
   8   8  14      188.24      122.36     32.22 o
   9   8  14        2.82       25.62     31.42 o
   1   9  14     1198.58     1254.89     27.76 o
   2   9  14     1045.49     1202.65     28.20 o
   3   9  14      769.42      779.80     27.43 o
   4   9  14      129.45       90.09     24.56 o
   5   9  14      294.86      313.96     26.15 o
   6   9  14      187.73      216.49     27.60 o
   7   9  14      126.12      135.31     28.78 o
   8   9  14       36.21       41.18     29.48 o
   9   9  14       92.04       58.15     30.93 o
   0  10  14     1438.30     1474.68     45.72 o
   1  10  14       26.02       47.62     24.18 o
   2  10  14      129.83      168.46     24.09 o
   3  10  14        9.08       24.00     26.15 o
   4  10  14       25.63       35.70     27.64 o
   5  10  14        0.48       22.43     26.16 o
   6  10  14       62.64       45.65     27.71 o
   7  10  14       15.76       31.18     27.48 o
   8  10  14       22.69        5.46     31.25 o
   9  10  14        7.74       14.11     32.05 o
   1  11  14     1177.84     1260.51     29.78 o
   2  11  14      510.44      449.45     24.53 o
   3  11  14      660.75      642.11     26.53 o
   4  11  14      143.18      118.59     24.85 o
   5  11  14      328.36      313.79     28.06 o
   6  11  14       13.93        2.94     29.95 o
   7  11  14      103.18       75.42     29.96 o
   8  11  14       73.27       85.97     32.42 o
   0  12  14      251.14      281.19     40.07 o
   1  12  14       21.92       36.72     25.32 o
   2  12  14        7.04       34.59     24.79 o
   3  12  14        0.41       -3.09     26.06 o
   4  12  14      224.21      220.12     30.21 o
   5  12  14       75.62       90.97     27.99 o
   6  12  14      142.79      119.99     27.42 o
   7  12  14       24.26       19.84     30.49 o
   1  13  14      513.95      512.12     28.63 o
   2  13  14        5.35       24.43     24.96 o
   3  13  14      251.14      265.51     28.22 o
   4  13  14        4.29       31.90     26.37 o
   5  13  14       17.18       28.31     26.99 o
   6  13  14        1.41        5.03     30.06 o
   7  13  14       24.08       37.61     30.37 o
   0  14  14       49.79       64.76     40.67 o
   1  14  14       17.97        6.27     27.38 o
   2  14  14        0.13        3.12     26.88 o
   3  14  14       21.24       51.38     29.33 o
   4  14  14       81.00       93.08     29.50 o
   5  14  14       15.17        5.17     28.76 o
   6  14  14       31.65       34.60     30.12 o
   1  15  14       76.14       89.49     29.84 o
   2  15  14      302.02      272.72     29.06 o
   3  15  14       77.56      112.53     28.30 o
   4  15  14       24.90       27.66     28.63 o
   5  15  14       67.90       70.29     31.29 o
   0  16  14      201.23      154.15     41.64 o
   1  16  14        1.36       19.10     27.81 o
   2  16  14       12.16       19.18     29.94 o
   3  16  14        0.93       -9.99     28.77 o
   4  16  14       53.34       50.38     31.48 o
   1  17  14        4.49       30.31     28.71 o
   2  17  14       15.40        0.80     32.68 o
   1   0  15      713.96      726.24     41.86 o
   3   0  15     1915.26     1695.11     47.34 o
   5   0  15     1058.95     1078.16     48.14 o
   7   0  15     1069.90     1080.05     46.50 o
   9   0  15       98.97       62.11     44.07 o
   1   1  15     3440.43     3571.82     35.24 o
   2   1  15      120.46      139.40     26.36 o
   3   1  15      126.58      112.73     26.64 o
   4   1  15        1.50       11.84     30.37 o
   5   1  15     1011.73     1046.04     30.07 o
   6   1  15       85.29       58.18     27.67 o
   7   1  15       42.23       66.14     29.08 o
   8   1  15       33.66       32.72     34.60 o
   9   1  15       91.36       81.70     32.99 o
  10   1  15       63.93       76.39     34.28 o
   0   2  15     1608.15     1613.06     41.37 o
   1   2  15       33.50       42.88     23.35 o
   2   2  15      864.58     1013.73     31.47 o
   3   2  15     1547.75     1572.08     32.34 o
   4   2  15     1438.49     1384.36     33.76 o
   5   2  15        0.09       33.32     28.88 o
   6   2  15      106.56      104.99     28.06 o
   7   2  15       49.13       67.41     27.00 o
   8   2  15        3.04        7.11     31.13 o
   9   2  15       79.10       90.69     34.09 o
  10   2  15        9.54       20.60     32.98 o
   1   3  15     2090.03     2354.55     31.97 o
   2   3  15      826.45      929.67     29.80 o
   3   3  15      107.56       87.44     28.55 o
   4   3  15      698.01      777.26     32.12 o
   5   3  15       31.07       66.22     27.33 o
   6   3  15      178.64      202.00     32.95 o
   7   3  15       11.05       52.94     31.79 o
   8   3  15       44.78       33.32     29.91 o
   9   3  15       74.88       40.99     33.05 o
  10   3  15       18.38       -2.84     32.30 o
   0   4  15     1287.17     1301.90     39.70 o
   1   4  15      255.87      248.15     25.32 o
   2   4  15     1675.53     1658.45     30.43 o
   3   4  15     1796.89     1566.74     30.54 o
   4   4  15       12.79       15.62     28.43 o
   5   4  15      828.92      809.63     29.66 o
   6   4  15      900.62      903.24     31.67 o
   7   4  15      722.10      691.86     34.92 o
   8   4  15       13.41       29.24     30.19 o
   9   4  15      140.97      102.22     30.70 o
  10   4  15       76.20       77.65     35.89 o
   1   5  15        4.12       21.60     22.79 o
   2   5  15      109.67      128.95     25.81 o
   3   5  15     1954.02     1964.01     29.41 o
   4   5  15      890.64      926.23     30.38 o
   5   5  15     2183.49     2459.88     36.01 o
   6   5  15       14.15       23.30     29.09 o
   7   5  15      571.89      591.68     34.34 o
   8   5  15       23.10       17.81     33.33 o
   9   5  15        1.52       -6.39     35.75 o
  10   5  15        0.76        0.79     32.09 o
   0   6  15     4426.94     4297.84     58.82 o
   1   6  15      189.21      216.48     27.45 o
   2   6  15     2289.21     2378.03     30.75 o
   3   6  15     2331.33     2304.40     34.84 o
   4   6  15     1762.59     1713.40     30.53 o
   5   6  15       95.24      135.47     29.26 o
   6   6  15        0.76       -6.39     28.62 o
   7   6  15      181.44      192.14     28.37 o
   8   6  15       93.50      109.87     30.66 o
   9   6  15       43.27       49.10     34.45 o
  10   6  15       10.14       -0.43     34.41 o
   1   7  15     1548.53     1756.82     29.90 o
   2   7  15       32.92       38.72     23.49 o
   3   7  15      192.45      202.81     26.05 o
   4   7  15       36.29       66.27     26.43 o
   5   7  15        2.94        6.30     26.25 o
   6   7  15       16.18       33.44     30.89 o
   7   7  15       13.31       15.31     29.64 o
   8   7  15       28.93       46.65     32.02 o
   9   7  15      188.55      161.42     32.32 o
   0   8  15      433.58      497.97     36.04 o
   1   8  15      140.91      129.02     26.76 o
   2   8  15      249.49      217.61     27.78 o
   3   8  15     1056.98     1004.93     27.40 o
   4   8  15       15.49       49.43     27.67 o
   5   8  15      122.30      156.22     28.11 o
   6   8  15      207.85      222.60     26.07 o
   7   8  15      133.67      135.99     30.57 o
   8   8  15       66.00       57.91     32.36 o
   9   8  15       28.28       48.02     35.16 o
   1   9  15      523.72      597.42     25.78 o
   2   9  15      550.62      530.29     26.61 o
   3   9  15       81.87      115.62     24.85 o
   4   9  15       85.66       82.49     26.10 o
   5   9  15      368.97      356.39     28.47 o
   6   9  15        7.37       33.53     28.17 o
   7   9  15       37.04       35.31     29.82 o
   8   9  15        6.59       29.93     32.65 o
   9   9  15       16.80       24.96     32.66 o
   0  10  15      403.73      472.52     36.72 o
   1  10  15       56.30       44.69     25.44 o
   2  10  15       16.91       43.84     24.81 o
   3  10  15      384.10      412.30     27.61 o
   4  10  15        8.70       16.46     26.08 o
   5  10  15        0.56       14.74     26.77 o
   6  10  15      145.79      136.36     29.05 o
   7  10  15        9.00       25.04     29.98 o
   8  10  15        6.05       12.34     31.72 o
   1  11  15      103.20       85.16     24.85 o
   2  11  15       50.12       51.45     26.42 o
   3  11  15       53.51       60.37     28.43 o
   4  11  15       40.14       35.76     25.18 o
   5  11  15      205.84      179.07     30.48 o
   6  11  15       89.78       67.94     28.00 o
   7  11  15        1.11      -10.07     32.00 o
   8  11  15       35.30       38.10     32.70 o
   0  12  15       54.33       46.37     33.63 o
   1  12  15       69.99       80.11     25.07 o
   2  12  15       66.67       60.79     26.05 o
   3  12  15      191.77      201.93     28.02 o
   4  12  15       37.50       13.25     28.37 o
   5  12  15        8.38       14.26     29.88 o
   6  12  15       70.13       76.96     31.66 o
   7  12  15       61.33       74.75     31.92 o
   1  13  15      419.01      414.10     26.19 o
   2  13  15      103.16       87.01     25.73 o
   3  13  15       11.69       26.46     28.32 o
   4  13  15       41.76       36.87     27.86 o
   5  13  15      125.62      105.06     31.48 o
   6  13  15       10.78       -8.08     30.26 o
   0  14  15      327.10      296.10     38.76 o
   1  14  15       19.36       29.32     26.86 o
   2  14  15      158.01      144.30     27.17 o
   3  14  15       75.36       85.25     29.72 o
   4  14  15        8.57       17.96     31.16 o
   5  14  15        0.32        2.45     30.01 o
   6  14  15        1.73       13.19     31.68 o
   1  15  15       51.18       63.74     26.12 o
   2  15  15        1.61       14.45     29.15 o
   3  15  15      137.60      134.83     30.49 o
   4  15  15        1.24       17.38     30.46 o
   0  16  15      113.04       50.86     40.35 o
   1  16  15       20.74       18.04     30.76 o
   2  16  15       99.04       65.56     31.42 o
   3  16  15       79.06       37.16     30.15 o
   0   0  16     4450.53     4852.25     78.20 o
   2   0  16      439.93      501.18     36.07 o
   4   0  16     2919.98     3004.85     59.29 o
   6   0  16      795.07      923.17     48.33 o
   8   0  16       44.84       52.47     43.23 o
  10   0  16        0.57      -27.33     51.11 o
   1   1  16      542.34      559.39     27.28 o
   2   1  16     1099.28     1127.59     28.52 o
   3   1  16      357.91      383.62     29.39 o
   4   1  16       34.35       37.64     29.40 o
   5   1  16       94.14       97.14     28.83 o
   6   1  16      536.12      582.27     30.17 o
   7   1  16        4.29       16.59     32.92 o
   8   1  16      250.34      228.09     31.91 o
   9   1  16       15.11       21.95     33.82 o
  10   1  16       16.81       -2.39     34.84 o
   0   2  16     8023.62     8583.01     95.21 o
   1   2  16      112.07      126.12     24.68 o
   2   2  16     2919.78     2795.86     38.99 o
   3   2  16      360.57      398.85     27.15 o
   4   2  16      996.66      977.20     32.99 o
   5   2  16        0.55        2.97     28.24 o
   6   2  16        1.91        5.59     29.99 o
   7   2  16       37.27       50.37     28.51 o
   8   2  16      109.09      130.20     31.87 o
   9   2  16        1.41        6.68     31.98 o
  10   2  16      119.69      112.11     36.36 o
   1   3  16      423.00      443.94     25.47 o
   2   3  16     1122.11     1311.62     28.21 o
   3   3  16        4.78       14.29     27.72 o
   4   3  16      438.96      441.62     30.93 o
   5   3  16        3.56       33.70     28.79 o
   6   3  16      236.82      297.16     30.46 o
   7   3  16      114.26       92.61     30.72 o
   8   3  16      627.90      630.05     33.69 o
   9   3  16        0.06       24.18     35.82 o
  10   3  16       33.64       29.15     37.08 o
   0   4  16     1528.48     1599.00     39.68 o
   1   4  16      451.29      431.89     27.94 o
   2   4  16       41.32       72.05     28.20 o
   3   4  16       16.57       12.15     26.23 o
   4   4  16     1561.68     1471.92     31.54 o
   5   4  16       33.88       48.86     31.81 o
   6   4  16     1173.32     1313.29     35.75 o
   7   4  16       41.89       56.01     33.04 o
   8   4  16        6.24       23.30     33.22 o
   9   4  16       53.98       18.32     33.30 o
  10   4  16        2.70        3.02     35.13 o
   1   5  16      856.06      794.71     26.43 o
   2   5  16      676.00      740.55     27.24 o
   3   5  16       30.39       37.62     25.64 o
   4   5  16        1.91       17.09     30.63 o
   5   5  16       32.22       40.36     27.50 o
   6   5  16      434.17      446.46     29.72 o
   7   5  16       12.72        6.34     34.90 o
   8   5  16       82.97       80.62     33.61 o
   9   5  16       12.33       28.45     34.57 o
   0   6  16      201.02      315.53     36.16 o
   1   6  16       17.58        4.87     25.23 o
   2   6  16        9.73       29.70     26.25 o
   3   6  16     1097.39     1050.40     28.70 o
   4   6  16      339.42      353.16     27.49 o
   5   6  16      103.06       97.56     28.35 o
   6   6  16      133.14      115.64     30.00 o
   7   6  16       59.14       53.92     32.82 o
   8   6  16       28.98       40.69     33.32 o
   9   6  16        7.48       -0.65     35.97 o
   1   7  16       60.72       78.77     26.74 o
   2   7  16     1334.59     1290.58     29.09 o
   3   7  16       18.57        5.01     26.22 o
   4   7  16      127.08      134.77     25.96 o
   5   7  16        1.80       15.52     27.79 o
   6   7  16      247.15      227.80     33.53 o
   7   7  16        3.56       19.20     31.16 o
   8   7  16      149.05      148.16     36.62 o
   9   7  16       14.56       45.33     33.30 o
   0   8  16     5363.10     5799.76     67.30 o
   1   8  16       19.21       30.53     26.94 o
   2   8  16     2133.27     1984.13     33.45 o
   3   8  16       33.62       34.35     25.83 o
   4   8  16        1.94       10.90     28.50 o
   5   8  16      121.26      149.34     30.95 o
   6   8  16       88.20       99.18     28.57 o
   7   8  16       10.50        2.69     30.27 o
   8   8  16      134.10      114.74     37.01 o
   9   8  16        7.38       37.56     39.12 o
   1   9  16       48.21       44.51     26.12 o
   2   9  16      178.48      247.87     26.12 o
   3   9  16       10.52       -3.76     27.35 o
   4   9  16       68.51       79.91     27.53 o
   5   9  16      145.71      152.84     27.33 o
   6   9  16        2.69        4.37     29.58 o
   7   9  16        9.42       23.36     29.77 o
   8   9  16       27.98       28.66     34.56 o
   0  10  16      221.16      197.54     38.78 o
   1  10  16       49.28       47.05     26.52 o
   2  10  16      246.86      288.26     28.19 o
   3  10  16      206.69      185.65     25.82 o
   4  10  16      401.41      491.15     26.13 o
   5  10  16        1.85        3.12     26.89 o
   6  10  16      280.59      291.02     31.89 o
   7  10  16        2.11       -6.76     31.90 o
   8  10  16        4.01       26.57     32.33 o
   1  11  16        0.69       -2.59     26.92 o
   2  11  16      177.97      162.06     26.50 o
   3  11  16       28.74       21.80     28.41 o
   4  11  16        5.16       -2.58     27.79 o
   5  11  16       75.79       73.29     28.68 o
   6  11  16       41.68       21.74     30.16 o
   7  11  16       75.11       75.23     31.32 o
   0  12  16     2312.22     2144.35     53.19 o
   1  12  16       15.71       20.78     25.94 o
   2  12  16      433.66      395.56     28.14 o
   3  12  16       48.19       35.28     30.35 o
   4  12  16       44.97       61.10     27.96 o
   5  12  16        0.00       24.61     30.25 o
   6  12  16        9.81       16.68     30.72 o
   7  12  16        5.64       14.90     32.69 o
   1  13  16       11.61       14.35     29.27 o
   2  13  16      208.03      202.76     28.19 o
   3  13  16        4.60       20.56     27.60 o
   4  13  16       39.52       56.01     29.00 o
   5  13  16        1.48       17.59     29.05 o
   6  13  16       30.02       16.57     30.93 o
   0  14  16       13.95       50.43     44.36 o
   1  14  16       23.67       34.39     26.72 o
   2  14  16      149.13      125.48     28.55 o
   3  14  16        3.32       20.69     29.89 o
   4  14  16      172.24      122.91     31.49 o
   5  14  16        5.96       20.44     31.93 o
   1  15  16       17.52       10.23     29.09 o
   2  15  16       10.45       29.39     29.18 o
   3  15  16        3.83       -0.95     30.96 o
   4  15  16       33.16       34.91     33.18 o
   0  16  16       72.30       48.69     40.59 o
   1  16  16        1.57       15.82     32.15 o
   2  16  16        0.51       31.65     30.13 o
   1   0  17     2424.05     2699.02     51.51 o
   3   0  17     5837.66     5902.98    128.42 o
   5   0  17      477.49      492.66     46.81 o
   7   0  17      388.49      359.67     42.25 o
   9   0  17        0.42        7.23     52.94 o
   1   1  17     2326.03     2368.13     30.60 o
   2   1  17      127.36      146.04     25.90 o
   3   1  17     1186.62     1313.45     31.89 o
   4   1  17      107.91       88.68     31.81 o
   5   1  17      362.59      394.30     35.74 o
   6   1  17       34.75       40.27     29.18 o
   7   1  17        8.79       33.53     33.69 o
   8   1  17        0.07       -4.57     36.37 o
   9   1  17       25.19       34.13     32.80 o
  10   1  17        4.30      -25.44     35.75 o
   0   2  17      440.84      443.57     39.72 o
   1   2  17      304.16      283.13     26.06 o
   2   2  17      269.47      279.36     28.22 o
   3   2  17      292.93      328.96     28.62 o
   4   2  17        2.44       17.05     32.38 o
   5   2  17       56.24       47.88     29.71 o
   6   2  17       61.54       66.48     31.92 o
   7   2  17      864.47      837.69     32.63 o
   8   2  17       36.17       20.25     31.20 o
   9   2  17      131.19       91.64     32.39 o
  10   2  17        8.05        8.89     35.81 o
   1   3  17     2149.88     2131.77     31.95 o
   2   3  17      777.71      807.83     29.62 o
   3   3  17       99.17       97.50     27.41 o
   4   3  17       66.68       89.58     32.65 o
   5   3  17        5.99       10.23     31.95 o
   6   3  17       35.52       28.52     33.75 o
   7   3  17       40.74       93.31     33.28 o
   8   3  17       15.65       23.91     32.93 o
   9   3  17      172.02      158.59     34.81 o
   0   4  17      216.34      194.37     35.94 o
   1   4  17     1273.19     1468.50     28.79 o
   2   4  17       28.99       33.34     25.89 o
   3   4  17     1943.00     1959.24     33.95 o
   4   4  17      631.31      611.68     36.19 o
   5   4  17       49.89       72.36     28.99 o
   6   4  17       61.91       65.50     31.11 o
   7   4  17      260.38      304.47     33.67 o
   8   4  17       20.45       14.87     34.68 o
   9   4  17       49.52       25.15     34.82 o
   1   5  17        3.82       16.66     25.67 o
   2   5  17      919.97      895.38     28.97 o
   3   5  17     1163.59     1214.21     31.70 o
   4   5  17       15.94       47.95     27.91 o
   5   5  17     2910.60     3203.69     58.50 o
   6   5  17      146.65      160.70     31.75 o
   7   5  17      410.61      383.21     33.86 o
   8   5  17       30.03       28.34     35.51 o
   9   5  17       17.47       25.84     35.59 o
   0   6  17      239.24      290.95     38.40 o
   1   6  17      250.90      367.35     27.28 o
   2   6  17      539.31      516.75     27.68 o
   3   6  17       25.86       38.70     25.77 o
   4   6  17        5.29       28.77     30.61 o
   5   6  17      270.50      292.06     32.71 o
   6   6  17       26.64       25.36     30.78 o
   7   6  17       74.19       66.79     33.26 o
   8   6  17        0.37        3.36     38.27 o
   9   6  17       21.84       10.10     37.08 o
   1   7  17     3013.26     3083.96     38.33 o
   2   7  17       47.44       41.79     26.45 o
   3   7  17      649.52      642.97     27.22 o
   4   7  17      150.95      169.09     28.00 o
   5   7  17       92.83       69.96     30.82 o
   6   7  17       35.39       58.30     33.28 o
   7   7  17       85.01       57.78     33.97 o
   8   7  17       10.19       31.77     35.20 o
   9   7  17      131.55       87.02     36.41 o
   0   8  17      307.32      284.08     41.51 o
   1   8  17      463.84      472.75     25.32 o
   2   8  17       10.65        1.28     24.73 o
   3   8  17      437.01      405.80     29.43 o
   4   8  17       48.08       91.81     27.54 o
   5   8  17      199.74      215.86     31.28 o
   6   8  17        2.10        5.95     30.02 o
   7   8  17      122.31      147.74     32.93 o
   8   8  17       17.63       -5.93     34.47 o
   1   9  17       18.79       33.44     25.45 o
   2   9  17        0.37       40.41     28.19 o
   3   9  17        0.82       13.25     28.03 o
   4   9  17        4.97       18.85     27.15 o
   5   9  17      530.44      518.33     30.40 o
   6   9  17       49.38       16.55     30.55 o
   7   9  17       48.03       43.73     29.29 o
   8   9  17        0.20       21.94     37.62 o
   0  10  17       27.07       37.10     37.19 o
   1  10  17        8.68        6.13     28.11 o
   2  10  17        7.94       23.83     25.37 o
   3  10  17       94.64      111.43     28.10 o
   4  10  17        0.47        4.46     27.26 o
   5  10  17        1.75       32.16     29.53 o
   6  10  17        0.01       14.62     30.69 o
   7  10  17        0.66        6.26     29.81 o
   1  11  17      555.50      519.79     26.92 o
   2  11  17       40.73       35.31     26.74 o
   3  11  17        5.96        4.34     28.56 o
   4  11  17        1.26       -0.94     30.23 o
   5  11  17      213.99      197.00     30.17 o
   6  11  17        9.85        4.68     31.65 o
   7  11  17       52.20       45.94     30.05 o
   0  12  17      157.91      123.86     43.28 o
   1  12  17       66.46       44.47     29.36 o
   2  12  17        0.20       22.76     28.15 o
   3  12  17      208.74      202.60     28.91 o
   4  12  17       48.49       44.52     30.10 o
   5  12  17       62.09       61.57     31.96 o
   6  12  17       16.38        3.29     32.71 o
   1  13  17      103.60      127.06     28.21 o
   2  13  17       22.13       18.04     27.99 o
   3  13  17       35.03       22.01     28.74 o
   4  13  17        4.50        1.01     30.00 o
   5  13  17        7.91       34.11     33.13 o
   0  14  17       19.61       14.54     38.04 o
   1  14  17        1.36       18.75     32.52 o
   2  14  17        0.14       14.83     28.29 o
   3  14  17       41.80       38.55     32.13 o
   4  14  17        0.53       32.43     29.26 o
   1  15  17        0.80       22.43     31.95 o
   2  15  17       14.93       26.54     28.75 o
   3  15  17      138.12       74.16     33.03 o
   0   0  18      283.89      263.18     56.52 o
   2   0  18      252.71      354.58     40.74 o
   4   0  18       52.45       67.75     46.95 o
   6   0  18      906.13     1005.41     46.41 o
   8   0  18       54.25       51.54     46.81 o
   1   1  18      130.60      103.10     24.00 o
   2   1  18      912.33      961.57     29.58 o
   3   1  18      257.72      253.00     30.11 o
   4   1  18      784.92      794.97     35.79 o
   5   1  18      188.11      206.89     32.59 o
   6   1  18      114.99       75.75     35.57 o
   7   1  18       48.37       75.05     33.28 o
   8   1  18      256.25      233.38     32.36 o
   9   1  18        3.36      -18.53     34.41 o
   0   2  18     4677.65     5449.66     62.95 o
   1   2  18      116.47      132.91     26.64 o
   2   2  18      146.30      162.33     26.87 o
   3   2  18      231.61      235.29     29.56 o
   4   2  18        2.27      -22.91     32.20 o
   5   2  18       47.38       27.19     32.78 o
   6   2  18       75.87       43.63     32.34 o
   7   2  18        0.59       14.79     30.85 o
   8   2  18      228.39      239.43     36.76 o
   9   2  18       10.29       10.60     34.21 o
   1   3  18      203.52      182.15     28.82 o
   2   3  18     1495.40     1589.03     32.90 o
   3   3  18      715.68      727.40     32.12 o
   4   3  18        7.38        6.85     27.49 o
   5   3  18      653.10      607.92     31.73 o
   6   3  18      671.63      748.43     36.90 o
   7   3  18       28.73       46.18     33.08 o
   8   3  18      245.34      169.47     33.57 o
   9   3  18        0.16       32.60     34.54 o
   0   4  18      886.96      945.86     37.83 o
   1   4  18        7.35       21.43     26.10 o
   2   4  18       23.90       19.18     26.99 o
   3   4  18      167.50      163.29     28.81 o
   4   4  18     1070.50     1013.04     32.37 o
   5   4  18       70.98       75.13     29.15 o
   6   4  18      425.05      493.39     35.97 o
   7   4  18       49.96       41.18     34.66 o
   8   4  18        3.82       -0.76     33.40 o
   9   4  18        4.29        8.39     34.71 o
   1   5  18      334.29      336.66     28.07 o
   2   5  18      941.73      911.50     29.62 o
   3   5  18       64.91       90.80     28.27 o
   4   5  18      201.90      216.77     30.63 o
   5   5  18        0.17       -3.35     30.27 o
   6   5  18        8.08       11.86     34.11 o
   7   5  18        0.62       30.64     33.89 o
   8   5  18       60.12       54.05     34.98 o
   9   5  18        0.43       -2.90     36.19 o
   0   6  18      131.22      259.69     43.56 o
   1   6  18       79.48       60.57     25.84 o
   2   6  18      520.54      479.89     30.26 o
   3   6  18      101.83      117.79     26.68 o
   4   6  18      292.08      317.64     32.79 o
   5   6  18      113.64       96.15     33.92 o
   6   6  18      239.62      276.56     36.92 o
   7   6  18        0.45       -8.40     35.68 o
   8   6  18        4.74       15.52     39.17 o
   1   7  18        6.75       10.56     25.38 o
   2   7  18       13.15       20.08     29.08 o
   3   7  18       66.86       79.36     26.92 o
   4   7  18       33.97       59.42     30.24 o
   5   7  18       80.94       70.06     32.98 o
   6   7  18       96.87       94.62     35.73 o
   7   7  18       66.04       48.44     33.42 o
   8   7  18      181.48      145.71     38.76 o
   0   8  18      951.84     1128.26     40.72 o
   1   8  18        0.16       -3.18     28.86 o
   2   8  18     1146.14     1120.08     33.71 o
   3   8  18       88.07       82.87     27.45 o
   4   8  18       75.94       63.00     27.25 o
   5   8  18       37.39       64.06     32.28 o
   6   8  18        3.63       13.40     29.74 o
   7   8  18        7.95        7.88     35.75 o
   8   8  18       49.83       29.56     36.14 o
   1   9  18        0.43       -4.90     30.02 o
   2   9  18      761.62      744.94     29.90 o
   3   9  18       18.25       16.58     28.51 o
   4   9  18        1.89       -4.61     28.09 o
   5   9  18       33.01       77.34     33.72 o
   6   9  18      147.87      124.13     32.13 o
   7   9  18      122.83      103.20     36.33 o
   0  10  18      290.00      374.79     44.00 o
   1  10  18        8.08       26.73     26.97 o
   2  10  18       24.77       37.19     31.53 o
   3  10  18        2.22       -1.74     28.96 o
   4  10  18      684.95      639.98     32.25 o
   5  10  18       88.52       71.53     29.59 o
   6  10  18      148.83      134.90     33.69 o
   7  10  18       32.61       56.62     33.98 o
   1  11  18       63.38       62.80     29.48 o
   2  11  18       49.58       58.12     28.85 o
   3  11  18        0.02      -12.13     28.94 o
   4  11  18       29.05       12.25     28.77 o
   5  11  18       16.41       62.30     32.67 o
   6  11  18       37.79       32.76     31.89 o
   0  12  18      231.72      218.33     36.97 o
   1  12  18       12.61       32.76     29.28 o
   2  12  18      164.41      113.44     28.85 o
   3  12  18        5.07        7.81     29.82 o
   4  12  18        1.69        8.90     30.02 o
   5  12  18        0.00       22.25     31.34 o
   6  12  18        6.13       16.71     33.66 o
   1  13  18        9.97        1.60     29.72 o
   2  13  18       28.12       18.21     29.46 o
   3  13  18       16.86       12.86     31.68 o
   4  13  18        7.42       28.71     29.29 o
   5  13  18       13.86       21.66     33.67 o
   0  14  18       44.28       39.46     42.43 o
   1  14  18        2.38       18.61     30.30 o
   2  14  18       13.68       36.99     31.75 o
   3  14  18        0.97        0.95     30.80 o
   1  15  18       85.20       54.48     31.29 o
   1   0  19     1419.14     1609.23     42.58 o
   3   0  19      142.59      178.30     45.90 o
   5   0  19       86.03      104.24     47.52 o
   7   0  19      629.83      559.31     48.87 o
   9   0  19        1.92       43.57     62.49 o
   1   1  19      194.31      215.68     28.35 o
   2   1  19        3.75        7.43     28.65 o
   3   1  19       12.35       17.56     28.44 o
   4   1  19      358.58      415.13     34.13 o
   5   1  19       86.96      134.74     34.35 o
   6   1  19      152.31      128.82     33.28 o
   7   1  19       27.75       33.73     32.04 o
   8   1  19        0.01        4.26     33.68 o
   9   1  19       61.02       68.08     34.44 o
   0   2  19       86.49      121.77     35.50 o
   1   2  19     1191.98     1184.94     29.69 o
   2   2  19       41.87       46.83     28.52 o
   3   2  19      671.96      644.98     31.34 o
   4   2  19        0.03        8.72     33.06 o
   5   2  19      166.85      168.09     34.48 o
   6   2  19       10.50       22.98     33.20 o
   7   2  19      407.64      355.08     34.93 o
   8   2  19       17.52       23.37     38.56 o
   9   2  19       59.40       24.09     37.21 o
   1   3  19     1522.16     1604.59     30.82 o
   2   3  19       24.74       41.63     27.57 o
   3   3  19        1.10        7.31     27.56 o
   4   3  19        8.48       30.22     34.64 o
   5   3  19      280.42      235.55     34.51 o
   6   3  19       42.20       47.03     31.70 o
   7   3  19        0.68       21.74     34.38 o
   8   3  19       10.00       20.33     35.68 o
   9   3  19       60.34       14.11     35.87 o
   0   4  19      755.11      796.68     39.32 o
   1   4  19      844.37      862.89     28.45 o
   2   4  19      274.29      267.39     27.27 o
   3   4  19      154.29      119.10     27.15 o
   4   4  19      201.45      172.23     29.70 o
   5   4  19       42.27       36.96     36.57 o
   6   4  19      488.61      361.45     35.01 o
   7   4  19      429.06      376.97     34.45 o
   8   4  19       52.06       38.53     35.13 o
   1   5  19       77.41       81.70     27.13 o
   2   5  19       20.19       16.90     27.97 o
   3   5  19       63.34      118.06     29.15 o
   4   5  19      174.47      186.10     33.33 o
   5   5  19      541.97      635.35     34.31 o
   6   5  19        1.87       30.03     36.26 o
   7   5  19       22.31       19.90     35.36 o
   8   5  19       12.55       -1.14     35.51 o
   0   6  19      717.88      826.56     41.51 o
   1   6  19       55.40      100.03     26.52 o
   2   6  19      836.54      791.24     29.57 o
   3   6  19        7.08       29.47     26.49 o
   4   6  19      453.29      433.31     29.98 o
   5   6  19       98.76      113.23     31.81 o
   6   6  19       60.51       73.33     30.94 o
   7   6  19       58.86       69.00     37.23 o
   8   6  19       70.08       43.33     35.19 o
   1   7  19     1092.45     1134.64     28.93 o
   2   7  19      125.02      141.00     26.85 o
   3   7  19        1.99       26.83     29.55 o
   4   7  19        1.21      -15.11     31.13 o
   5   7  19      283.80      274.22     30.83 o
   6   7  19       19.14       35.59     32.16 o
   7   7  19        6.70       19.61     36.33 o
   8   7  19        3.52      -36.31     40.58 o
   0   8  19       12.21       21.13     38.88 o
   1   8  19      310.90      347.87     29.69 o
   2   8  19       50.13       32.34     28.20 o
   3   8  19      202.62      173.41     27.79 o
   4   8  19       76.31       46.23     31.59 o
   5   8  19       49.63       13.75     35.29 o
   6   8  19       20.76       12.88     32.78 o
   7   8  19      271.05      233.36     35.88 o
   1   9  19      407.97      379.09     31.11 o
   2   9  19        0.31      -10.84     28.83 o
   3   9  19       16.59       27.60     28.90 o
   4   9  19        0.89        7.14     28.26 o
   5   9  19      297.67      282.18     30.92 o
   6   9  19        0.69       -3.76     33.46 o
   7   9  19       23.23       26.38     33.16 o
   0  10  19        3.44      -10.74     36.79 o
   1  10  19       15.05       25.42     29.21 o
   2  10  19        8.01       34.95     31.12 o
   3  10  19       39.88       25.40     30.69 o
   4  10  19       12.50        7.93     31.56 o
   5  10  19        0.14       -1.41     29.46 o
   6  10  19        1.97       10.13     32.60 o
   1  11  19       25.27       38.79     28.08 o
   2  11  19        9.62        0.28     30.71 o
   3  11  19       35.94       46.77     29.78 o
   4  11  19        0.43       19.59     31.48 o
   5  11  19       53.25       29.85     33.16 o
   6  11  19       32.05        5.75     32.32 o
   0  12  19       27.53       24.68     39.27 o
   1  12  19       51.07       69.47     31.74 o
   2  12  19        0.55       31.98     33.38 o
   3  12  19       98.22       63.66     31.16 o
   4  12  19        0.08       -0.08     31.96 o
   5  12  19       12.72       41.78     33.86 o
   1  13  19      176.37      117.66     29.00 o
   2  13  19        1.25        9.43     35.00 o
   3  13  19        8.83       23.52     31.66 o
   4  13  19        0.81       -3.54     30.68 o
   0  14  19       14.46       46.11     44.26 o
   1  14  19       33.38       37.93     32.34 o
   2  14  19       12.11       20.01     36.81 o
   0   0  20      835.70      706.12     61.37 o
   2   0  20      145.04      133.12     44.94 o
   4   0  20       12.96       23.52     49.89 o
   6   0  20      305.66      322.45     59.27 o
   8   0  20        0.52       -1.68     66.06 o
   1   1  20      627.56      687.30     29.72 o
   2   1  20      901.40      957.95     31.82 o
   3   1  20       13.80       14.64     34.20 o
   4   1  20       94.24      116.91     34.89 o
   5   1  20       66.81      108.65     36.02 o
   6   1  20      149.69      131.96     40.01 o
   7   1  20      175.25      136.24     38.70 o
   8   1  20      136.45      126.93     37.88 o
   0   2  20      985.87     1077.92     39.81 o
   1   2  20       48.34       51.77     27.25 o
   2   2  20        0.31       20.89     29.45 o
   3   2  20        3.17       -2.12     30.26 o
   4   2  20      358.04      404.70     36.55 o
   5   2  20      129.62      107.54     32.19 o
   6   2  20       29.50       42.14     34.63 o
   7   2  20       17.64       11.06     34.80 o
   8   2  20      129.77      137.37     37.94 o
   1   3  20       40.18       30.01     27.35 o
   2   3  20      320.07      402.87     30.41 o
   3   3  20       52.70       36.41     29.93 o
   4   3  20       86.73       77.30     33.49 o
   5   3  20      385.40      407.97     34.30 o
   6   3  20       51.14       51.22     34.04 o
   7   3  20      326.55      315.31     35.89 o
   8   3  20       89.36       59.92     34.97 o
   0   4  20      973.73      985.73     47.07 o
   1   4  20       57.47       17.06     27.35 o
   2   4  20      374.58      383.42     30.67 o
   3   4  20      229.66      234.19     30.65 o
   4   4  20      104.80      148.84     33.57 o
   5   4  20       16.08        5.32     32.01 o
   6   4  20      171.91      175.42     37.67 o
   7   4  20       43.98       31.51     34.04 o
   8   4  20        0.53       13.35     37.18 o
   1   5  20        1.49        3.74     26.75 o
   2   5  20      342.94      373.13     30.00 o
   3   5  20      109.01      110.15     29.20 o
   4   5  20       73.98       95.63     30.86 o
   5   5  20       28.29       21.41     31.35 o
   6   5  20       81.42       57.70     34.60 o
   7   5  20        1.29      -12.52     35.65 o
   8   5  20       40.34       44.77     39.12 o
   0   6  20     1149.87     1157.10     45.19 o
   1   6  20        6.40       11.58     29.44 o
   2   6  20      125.95      115.61     27.78 o
   3   6  20       18.86       41.01     28.43 o
   4   6  20      656.71      618.10     32.82 o
   5   6  20       14.86       28.01     30.46 o
   6   6  20        8.29       19.64     39.76 o
   7   6  20       24.16        4.21     39.96 o
   8   6  20       39.61       24.89     41.14 o
   1   7  20     1163.00     1190.48     32.55 o
   2   7  20       54.80       61.82     27.60 o
   3   7  20      329.03      294.99     29.65 o
   4   7  20       63.63       66.16     30.84 o
   5   7  20        0.08       -6.72     31.10 o
   6   7  20       41.17       26.53     30.21 o
   7   7  20        0.46        1.76     36.60 o
   0   8  20      195.47      179.39     45.52 o
   1   8  20       36.08        9.67     29.53 o
   2   8  20      140.11      107.59     28.96 o
   3   8  20       13.70       19.58     31.20 o
   4   8  20      168.71      158.39     33.34 o
   5   8  20       37.26       42.24     32.28 o
   6   8  20       71.49       69.02     36.77 o
   7   8  20        0.88       -0.85     38.14 o
   1   9  20      252.28      240.43     29.78 o
   2   9  20      117.78      133.67     30.78 o
   3   9  20      163.22      158.52     29.00 o
   4   9  20       30.53       31.97     30.97 o
   5   9  20       35.16       40.89     30.32 o
   6   9  20      108.99      108.84     34.43 o
   0  10  20      172.72      203.50     40.27 o
   1  10  20        1.30        1.09     27.03 o
   2  10  20       29.37       21.72     30.16 o
   3  10  20        4.84        2.64     29.15 o
   4  10  20      155.88      148.62     30.19 o
   5  10  20        5.34       12.16     31.00 o
   6  10  20       10.48       16.59     35.81 o
   1  11  20      232.55      218.52     31.50 o
   2  11  20      109.29      104.19     30.03 o
   3  11  20      152.63      135.44     30.40 o
   4  11  20       43.02       38.78     32.82 o
   5  11  20       21.95       26.35     34.09 o
   0  12  20       72.55       41.67     48.74 o
   1  12  20        0.01       33.11     28.57 o
   2  12  20       20.62       26.07     29.87 o
   3  12  20        0.45        3.24     29.10 o
   4  12  20       34.27       15.36     31.62 o
   1  13  20       52.91       39.71     33.81 o
   2  13  20      132.00       86.31     33.51 o
   3  13  20       81.66       52.31     34.87 o
   1   0  21     1634.10     1532.44     47.04 o
   3   0  21      763.52      793.88     50.32 o
   5   0  21       41.64       93.38     57.71 o
   7   0  21      228.41      184.63     64.45 o
   1   1  21      223.87      241.05     26.56 o
   2   1  21      370.25      352.87     29.27 o
   3   1  21       37.31       46.94     31.30 o
   4   1  21       52.11       46.97     33.65 o
   5   1  21      347.66      324.92     36.14 o
   6   1  21        2.65       20.85     37.66 o
   7   1  21        5.02        6.38     36.01 o
   8   1  21       18.99       26.98     39.16 o
   0   2  21      101.40      132.32     40.71 o
   1   2  21      381.67      383.21     28.24 o
   2   2  21       15.76       26.00     29.04 o
   3   2  21      153.76      218.58     31.23 o
   4   2  21      101.49      124.29     34.89 o
   5   2  21        0.04       12.19     34.63 o
   6   2  21        0.03      -19.75     33.75 o
   7   2  21       64.47       48.87     35.54 o
   8   2  21        0.98        3.96     41.57 o
   1   3  21        9.65        5.71     27.36 o
   2   3  21        1.41       22.25     29.66 o
   3   3  21       23.34       41.35     31.84 o
   4   3  21        2.08       23.87     39.75 o
   5   3  21      270.93      267.05     38.90 o
   6   3  21       22.65       14.60     39.74 o
   7   3  21       49.40       66.57     37.12 o
   8   3  21        0.19       14.64     39.36 o
   0   4  21       85.48       47.17     38.27 o
   1   4  21       73.52       71.98     28.08 o
   2   4  21      155.80      180.71     29.54 o
   3   4  21      264.48      251.56     31.68 o
   4   4  21      214.41      228.19     33.68 o
   5   4  21       50.29       49.26     37.19 o
   6   4  21      302.02      259.87     39.91 o
   7   4  21       59.81       35.38     36.15 o
   8   4  21       81.33       61.35     38.71 o
   1   5  21     1366.40     1307.38     34.55 o
   2   5  21       86.23       98.30     28.01 o
   3   5  21        1.21       24.36     31.31 o
   4   5  21       64.12       56.52     31.73 o
   5   5  21       53.46       65.72     36.54 o
   6   5  21        0.75       12.69     37.07 o
   7   5  21       13.52       16.18     41.93 o
   0   6  21     1133.42     1193.88     49.46 o
   1   6  21       63.72       74.36     28.65 o
   2   6  21      429.46      506.33     30.32 o
   3   6  21      251.43      287.52     29.92 o
   4   6  21      258.32      259.07     34.61 o
   5   6  21       28.85       46.41     36.19 o
   6   6  21       95.81       93.48     33.30 o
   7   6  21      125.45       89.20     36.25 o
   1   7  21      232.93      250.53     32.50 o
   2   7  21       14.82       -2.68     28.39 o
   3   7  21      472.07      463.32     32.22 o
   4   7  21       84.37       71.05     34.36 o
   5   7  21      310.67      264.18     34.88 o
   6   7  21       45.08       28.58     38.33 o
   7   7  21        3.01       20.37     39.72 o
   0   8  21        0.02       12.64     45.32 o
   1   8  21        1.23       15.80     28.54 o
   2   8  21        0.65       31.43     30.75 o
   3   8  21      201.09      192.35     30.47 o
   4   8  21       37.54       43.88     31.50 o
   5   8  21        7.17       -0.77     33.27 o
   6   8  21      100.65       73.14     34.65 o
   1   9  21       77.42       60.31     29.43 o
   2   9  21       10.47       24.45     31.91 o
   3   9  21        0.68       12.51     29.38 o
   4   9  21        0.11        8.25     33.89 o
   5   9  21       27.29       39.02     35.07 o
   6   9  21       20.32       13.80     35.30 o
   0  10  21       16.84       33.98     42.84 o
   1  10  21        4.04       18.22     32.65 o
   2  10  21       17.88       13.86     30.30 o
   3  10  21       73.69       29.10     37.46 o
   4  10  21        0.00       -8.75     30.88 o
   5  10  21        5.13        7.41     33.16 o
   1  11  21      111.00       86.26     32.95 o
   2  11  21        8.87       -0.85     31.30 o
   3  11  21       16.04       32.53     36.61 o
   4  11  21       23.98       24.97     34.60 o
   0  12  21        5.24      -22.65     45.37 o
   1  12  21      102.71       91.34     32.00 o
   2  12  21        9.26       -2.77     34.69 o
   3  12  21      139.99      106.91     35.14 o
   1  13  21        5.31      -13.22     33.23 o
   0   0  22        5.97       14.71     55.13 o
   2   0  22      177.48      278.52     48.26 o
   4   0  22      170.37      137.07     51.69 o
   6   0  22        7.26       68.39     61.21 o
   1   1  22      132.03      157.51     31.26 o
   2   1  22      520.26      580.13     30.95 o
   3   1  22       73.24       76.80     31.78 o
   4   1  22       17.38       60.08     37.79 o
   5   1  22       94.83       90.86     33.11 o
   6   1  22       58.79       76.32     36.35 o
   7   1  22       19.54       24.51     36.87 o
   0   2  22      348.91      288.65     44.91 o
   1   2  22       15.67       11.74     29.23 o
   2   2  22       64.07       59.40     29.61 o
   3   2  22       25.87       30.46     31.15 o
   4   2  22     1064.95     1190.42     42.49 o
   5   2  22        0.00      -18.68     38.35 o
   6   2  22      685.73      605.09     38.18 o
   7   2  22        8.78       30.18     36.57 o
   1   3  22       38.63       42.18     30.18 o
   2   3  22      878.83      884.21     34.05 o
   3   3  22       41.20       40.32     31.55 o
   4   3  22      182.08      170.45     37.90 o
   5   3  22       39.49       31.57     36.36 o
   6   3  22        3.76        8.02     38.70 o
   7   3  22      134.73       90.46     43.30 o
   0   4  22      700.52      775.24     46.69 o
   1   4  22       22.55       35.69     30.04 o
   2   4  22       84.20       84.98     33.93 o
   3   4  22        0.02       23.92     30.82 o
   4   4  22        9.03       12.93     32.40 o
   5   4  22       20.94       33.94     33.01 o
   6   4  22        3.60       18.73     39.16 o
   7   4  22       14.75        0.03     38.35 o
   1   5  22      200.38      196.15     30.43 o
   2   5  22       73.01       87.15     29.13 o
   3   5  22        1.11        5.78     29.31 o
   4   5  22       42.68       56.99     32.92 o
   5   5  22        1.87       21.68     34.35 o
   6   5  22      166.26      130.00     36.15 o
   7   5  22        0.93       -4.40     37.79 o
   0   6  22     1063.55     1070.11     53.26 o
   1   6  22       16.83       25.51     31.27 o
   2   6  22       41.47       56.96     30.49 o
   3   6  22       93.86       74.46     29.40 o
   4   6  22      101.66      122.91     35.47 o
   5   6  22        5.18       22.56     36.04 o
   6   6  22       53.29       25.24     37.64 o
   1   7  22       91.79       89.36     29.36 o
   2   7  22       93.76      107.15     30.41 o
   3   7  22      104.21       79.73     30.26 o
   4   7  22      299.76      230.66     36.21 o
   5   7  22        1.98       11.78     35.13 o
   6   7  22        4.06       35.82     37.98 o
   0   8  22        5.60      -14.84     40.72 o
   1   8  22        1.37       20.23     30.83 o
   2   8  22      127.10      111.53     30.90 o
   3   8  22       13.94       10.50     33.30 o
   4   8  22      192.04      158.23     35.75 o
   5   8  22        0.03       14.54     32.19 o
   1   9  22        0.33       11.46     29.79 o
   2   9  22      140.70      106.60     34.90 o
   3   9  22       15.10       33.47     32.89 o
   4   9  22       37.46       19.54     32.08 o
   5   9  22       44.70       24.05     34.11 o
   0  10  22      479.31      362.95     47.20 o
   1  10  22        0.70        6.18     33.76 o
   2  10  22       75.47       98.96     33.47 o
   3  10  22       10.42       11.23     31.68 o
   4  10  22        2.45        8.25     32.91 o
   1  11  22       40.92       26.98     31.63 o
   2  11  22       97.28       81.66     33.59 o
   3  11  22       26.62       25.40     33.84 o
   0  12  22       13.16       20.15     46.26 o
   1  12  22       17.04       -2.42     32.45 o
   1   0  23       20.05       29.13     43.08 o
   3   0  23       25.56       88.69     46.37 o
   5   0  23       26.07       50.80     57.80 o
   7   0  23      104.11       72.19     56.27 o
   1   1  23      338.56      377.49     31.94 o
   2   1  23       51.16       66.88     30.43 o
   3   1  23       18.52       33.99     38.76 o
   4   1  23        5.14       -4.29     38.56 o
   5   1  23      218.44      213.40     41.34 o
   6   1  23       52.83       32.01     39.97 o
   7   1  23        2.53      -21.86     40.87 o
   0   2  23       48.89       37.03     40.00 o
   1   2  23      258.82      215.92     33.81 o
   2   2  23        2.68       11.09     31.65 o
   3   2  23      553.92      601.10     35.27 o
   4   2  23        3.54       11.64     34.54 o
   5   2  23        0.01       -7.72     41.45 o
   6   2  23        0.21       16.31     39.11 o
   7   2  23        5.93       -5.60     38.78 o
   1   3  23        1.24       -6.64     30.28 o
   2   3  23       47.96       36.81     32.08 o
   3   3  23      357.33      344.79     33.46 o
   4   3  23        0.07       36.23     35.51 o
   5   3  23      473.93      443.49     39.12 o
   6   3  23       68.91       28.32     43.41 o
   0   4  23       17.76        3.71     43.46 o
   1   4  23        2.89       19.45     31.54 o
   2   4  23        9.12        7.17     29.70 o
   3   4  23      120.51      143.76     32.52 o
   4   4  23        7.54       -3.28     34.08 o
   5   4  23        3.48       24.83     36.22 o
   6   4  23        0.10        4.97     40.38 o
   1   5  23     1323.94     1374.99     34.73 o
   2   5  23      119.38      126.53     30.59 o
   3   5  23      170.33      140.92     31.73 o
   4   5  23        2.80       16.71     35.41 o
   5   5  23       27.65       44.33     38.16 o
   6   5  23        0.01       20.60     39.36 o
   0   6  23      180.27      193.05     51.18 o
   1   6  23       48.82       47.48     31.75 o
   2   6  23        2.94       12.18     33.54 o
   3   6  23      582.24      553.24     37.19 o
   4   6  23        2.51       23.80     34.24 o
   5   6  23        2.77       -8.56     35.25 o
   6   6  23        3.98       24.94     40.56 o
   1   7  23       72.05       76.12     33.10 o
   2   7  23       26.30       36.94     33.35 o
   3   7  23      443.01      435.05     33.15 o
   4   7  23        2.79       33.18     34.10 o
   5   7  23      356.72      283.70     39.88 o
   0   8  23       13.08       16.96     43.72 o
   1   8  23        1.46        7.51     30.96 o
   2   8  23        3.57      -10.79     31.80 o
   3   8  23      200.07      167.97     33.30 o
   4   8  23        0.09        7.68     33.93 o
   5   8  23        0.01       10.06     35.51 o
   1   9  23      105.16       67.56     35.12 o
   2   9  23       72.00       58.14     33.33 o
   3   9  23        2.84      -17.83     33.35 o
   4   9  23       44.75       18.62     35.99 o
   0  10  23        3.15       24.32     44.49 o
   1  10  23       52.01       39.81     34.76 o
   2  10  23        4.89       -4.63     34.37 o
   3  10  23      186.07      138.48     34.39 o
   1  11  23        8.33       -7.84     34.54 o
   0   0  24      874.77      961.27     69.87 o
   2   0  24      273.56      349.91     45.05 o
   4   0  24        1.39      -47.85     68.87 o
   6   0  24        0.77      -27.70     59.75 o
   1   1  24      143.86      153.50     32.65 o
   2   1  24      110.60      120.58     33.49 o
   3   1  24      121.07      124.48     34.87 o
   4   1  24       26.13       31.73     41.13 o
   5   1  24       23.10       20.61     51.51 o
   6   1  24        8.95       10.85     42.25 o
   0   2  24       38.91       36.36     43.91 o
   1   2  24       12.34       13.10     32.38 o
   2   2  24      115.60      122.10     34.48 o
   3   2  24        0.14        8.53     39.49 o
   4   2  24      697.90      685.48     41.98 o
   5   2  24        9.14       33.31     37.52 o
   6   2  24      346.47      247.76     45.49 o
   1   3  24      146.96      142.62     33.06 o
   2   3  24      264.38      309.61     36.34 o
   3   3  24       90.47       59.19     35.83 o
   4   3  24       43.27       61.06     37.42 o
   5   3  24      107.68       68.15     38.16 o
   6   3  24       42.54       17.93     40.09 o
   0   4  24      738.39      766.87     49.98 o
   1   4  24       14.53        8.06     34.32 o
   2   4  24      106.77      100.99     31.47 o
   3   4  24        0.69       -3.36     31.25 o
   4   4  24        7.56        7.37     33.71 o
   5   4  24        6.51        5.66     41.66 o
   1   5  24        0.06      -10.35     33.21 o
   2   5  24      188.81      175.85     31.86 o
   3   5  24        8.23       29.80     32.82 o
   4   5  24      103.91       87.19     36.11 o
   5   5  24        0.04        2.64     38.02 o
   0   6  24      222.83      176.17     49.69 o
   1   6  24        3.50        7.55     31.00 o
   2   6  24       22.06       58.33     34.43 o
   3   6  24        2.84        3.97     37.74 o
   4   6  24        8.45       27.92     33.55 o
   5   6  24       24.36       27.88     40.09 o
   1   7  24        0.33       33.79     33.19 o
   2   7  24      159.76      150.27     33.73 o
   3   7  24       14.43       35.35     32.08 o
   4   7  24       42.99       23.29     39.83 o
   0   8  24       42.75       31.40     47.23 o
   1   8  24        0.01        2.66     31.80 o
   2   8  24      163.87      111.10     35.45 o
   3   8  24        1.77       -2.43     33.62 o
   4   8  24      250.91      182.94     35.06 o
   1   9  24       95.77       72.54     36.07 o
   2   9  24      145.54       98.09     35.48 o
   3   9  24        9.94       15.78     35.42 o
   0  10  24      253.18      171.09     49.11 o
   1  10  24        5.44        6.14     34.08 o
   1   0  25        1.24      -17.45     46.16 o
   3   0  25       29.86       20.74     58.98 o
   5   0  25       28.87        0.29     74.01 o
   1   1  25      175.97      182.71     32.66 o
   2   1  25        4.53        7.39     35.22 o
   3   1  25      134.04      149.78     36.70 o
   4   1  25        8.00        0.84     47.35 o
   5   1  25      137.72      100.50     44.82 o
   0   2  25       82.47       81.72     49.59 o
   1   2  25      123.78      107.92     32.80 o
   2   2  25       48.10       35.27     37.51 o
   3   2  25      298.05      260.54     38.81 o
   4   2  25       17.48       43.54     42.02 o
   5   2  25        3.18       -5.07     38.95 o
   1   3  25       15.86       23.57     37.14 o
   2   3  25       50.91       50.99     36.94 o
   3   3  25       70.08       67.94     42.60 o
   4   3  25        0.49        0.07     38.57 o
   5   3  25      173.14      114.70     37.99 o
   0   4  25      209.11      184.30     48.96 o
   1   4  25        6.33       22.11     34.33 o
   2   4  25      243.75      247.52     35.82 o
   3   4  25       63.27       50.05     33.64 o
   4   4  25      334.47      276.07     38.84 o
   5   4  25       23.04       10.48     46.04 o
   1   5  25      192.72      163.21     34.37 o
   2   5  25        1.47        0.50     33.18 o
   3   5  25       15.40       31.95     34.39 o
   4   5  25        0.10       32.58     41.04 o
   0   6  25      258.18      304.36     48.68 o
   1   6  25      269.89      201.96     34.55 o
   2   6  25      338.76      264.84     36.47 o
   3   6  25      314.40      239.73     35.27 o
   4   6  25      179.48      149.74     40.17 o
   1   7  25       10.38       -5.34     33.19 o
   2   7  25        3.39       14.48     36.76 o
   3   7  25       47.99       21.95     35.82 o
   0   8  25      170.25      145.25     55.94 o
   1   8  25       45.84       40.88     34.63 o
   2   8  25       67.34       56.14     35.19 o
   0   0  26       76.14       53.34     59.40 o
   2   0  26       28.72       29.01     46.78 o
   4   0  26      384.05      273.04     69.14 o
   1   1  26      312.41      326.94     34.30 o
   2   1  26       47.77       50.94     36.56 o
   3   1  26      121.92       92.08     43.42 o
   4   1  26       87.38       73.27     43.49 o
   0   2  26      215.27      163.85     46.78 o
   1   2  26       27.59       -3.30     36.12 o
   2   2  26       38.70       15.79     36.10 o
   3   2  26        5.72       13.37     41.13 o
   4   2  26       55.06       36.85     56.00 o
   1   3  26      115.41      122.43     39.36 o
   2   3  26      171.93      176.23     40.21 o
   3   3  26      122.37       93.61     41.56 o
   4   3  26       32.01        3.78     41.83 o
   0   4  26       55.21       50.31     58.27 o
   1   4  26       41.04       32.70     33.91 o
   2   4  26        0.62        0.55     36.63 o
   3   4  26        3.98       13.39     39.67 o
   1   5  26       43.75       34.56     37.62 o
   2   5  26      203.69      136.49     34.73 o
   3   5  26        3.80       -7.01     37.12 o
   0   6  26        2.36       12.77     49.49 o
   1   6  26       12.97       -5.10     37.11 o
   2   6  26       14.35       30.36     38.31 o
   1   7  26      110.90       65.18     37.26 o
   1   0  27       15.66       44.51     49.94 o
   3   0  27       67.26       37.24     74.80 o
   1   1  27       34.62       24.20     35.35 o
   2   1  27       53.34       51.35     36.49 o
   3   1  27       99.40       63.84     42.56 o
   0   2  27       27.98       44.32     48.11 o
   1   2  27       57.07       50.60     36.15 o
   2   2  27       16.20        5.48     37.18 o
   1   3  27      241.73      190.11     36.97 o
   2   3  27       11.23        0.76     38.97 o
   0   4  27       10.16        4.73     50.63 o
   1   4  27       44.57       20.04     39.68 o
 
